# Supplementary material for: Ratiometric afterglow luminescent nanoplatform enables reliable quantification and molecular imaging
Source: Nat Commun. 2022 Apr 25;13:2216. doi: 10.1038/s41467-022-29894-1 (PMC9039063; doi:10.1038/s41467-022-29894-1)
Supplement: Supplementary file 4 — Source Data [file 41467_2022_29894_MOESM4_ESM.xlsx]

## Sheet: Fig 2c
540	37.1	196.5	286.4	339.7	371.1	309	303.9	145.3
540.2	39.9	196.3	286.1	339.5	370.9	309.4	303.8	145.6
540.4	42.7	195.7	285.7	339.4	370.8	309.8	303.6	145.7
540.6	45.6	195.6	285.7	339.5	370.9	309.7	302.9	146.1
540.8	48.3	195.6	285.1	339.3	370.7	310	302.7	146.4
541	51.3	195.5	285.1	339.4	370.8	310	302.2	146.4
541.2	54.1	195.5	284.8	338.9	370.2	309.6	302.2	146.2
541.4	56.8	195.3	284.9	338.9	370.2	310	301.8	146.3
541.6	59.1	195.1	284.6	338.3	369.6	310.2	301.7	146.4
541.8	61.5	195.3	284.4	338.1	369.4	310	301.5	146.5
542	64	195.2	284.3	337.9	369.2	310.1	301	146.8
542.2	66.3	195.3	284.4	337.8	369.1	310.2	300.7	147
542.4	68.9	194.8	284.3	337.4	368.5	310.3	300.2	146.8
542.6	71.4	194.9	284.3	337.4	368.5	310.3	300.3	146.8
542.8	73.9	194.9	283.9	337.4	368.5	310.5	300	147
543	76.2	195.3	283.9	337.5	368.6	310.2	299.5	147
543.2	78.3	194.9	284.1	337.3	368.4	310.5	299.1	147.3
543.4	80.6	195	283.6	337	368.1	310.1	298.5	147.4
543.6	83.2	195.2	283.4	337.2	368.3	310.6	298.4	147.5
543.8	85.5	195.4	283.5	336.9	368	310.9	298.2	147.2
544	87.9	195.5	283.5	336.8	367.9	311.1	298.1	147.4
544.2	89.4	195.5	283.5	336.5	367.6	310.8	298.2	147.6
544.4	91.2	195.5	283.5	336.3	367.4	311	297.7	148
544.6	93.7	195.6	283.6	336.5	367.6	310.3	297.4	148.1
544.8	95.9	196	284.1	336.8	367.9	310.2	296.8	148.3
545	97.9	196.2	284.1	336.7	367.8	309.9	296.5	148.5
545.2	100.4	196.6	284.1	336.8	367.9	309.9	296.1	148.5
545.4	102.6	196.9	284	337	368.1	309.8	295.6	148.8
545.6	104.7	197.2	284.4	337	368.1	309.9	295.8	149
545.8	106.9	197.7	284.3	336.5	367.6	309.5	295.4	149.3
546	109	198	284.3	336.2	367.2	309.7	295.3	149.7
546.2	111	197.9	284.1	336.1	367.1	309.8	294.7	149.9
546.4	113	198	284.6	336.1	367.1	309.8	294.4	150
546.6	114.7	198.5	284.7	336.1	367.1	309.9	293.9	150.2
546.8	117.3	198.6	284.9	336.3	367.4	310.2	293.7	150.6
547	119.7	198.8	284.8	336	367	310.2	293.2	150.6
547.2	121.8	198.9	284.4	336.2	367.2	309.7	292.8	150.6
547.4	123.8	199.2	284.7	336.5	367.6	309.5	293	150.7
547.6	125.6	199.5	284.9	336.6	367.7	309.4	292.3	150.8
547.8	127.3	200.1	285.4	336.6	367.7	309.5	292.3	151.1
548	129.2	200.3	285.5	336.2	367.2	309.2	292	151.6
548.2	131.1	200.7	286	336.1	367.1	309.3	291.7	151.7
548.4	132.9	201.1	286.7	336	367	309.3	291.6	151.8
548.6	134.7	201.9	287.3	335.8	366.8	309.2	291.5	152.2
548.8	136.6	202.6	287.5	336.1	367.1	309.1	291.2	152.8
549	138.5	203.1	288.3	336.1	367.1	308.8	290.8	153.2
549.2	140.4	203.9	288.7	335.9	366.9	308.7	290.8	153.4
549.4	142.4	204.3	289.1	336	367	308.8	290.7	153.8
549.6	144.1	205.1	289.3	335.9	366.9	308.8	290.6	153.9
549.8	146.1	205.8	289.8	336	367	308.9	290.6	154.3
550	148	206.2	290.4	335.7	366.7	309.1	290.8	154.9
550.2	150	206.9	290.5	335.7	366.7	309	291.2	155.1
550.4	151.9	207.7	291.3	335.8	366.8	309.1	291.4	155.3
550.6	153.9	208.4	291.8	335.9	366.9	309	291.3	155.6
550.8	155.5	209.1	292.3	336.2	367.2	309.5	290.8	156.2
551	157.6	209.8	292.6	336.5	367.6	309.7	290.6	156.8
551.2	159.3	210.6	293.2	336.5	367.6	309.8	290.1	157.5
551.4	161.4	211.4	293.8	337.1	368.2	309.7	290	158.3
551.6	163.4	211.9	294.2	337.5	368.6	309.7	289.8	158.7
551.8	165.2	212.9	294.8	337.3	368.4	309.8	289.5	159.4
552	167.1	213.9	295.6	337.2	368.3	309.9	289.7	160
552.2	169.2	215.1	296.7	337.3	368.4	309.9	289.9	160.3
552.4	171.3	216.2	297.1	337.5	368.6	310.2	289.7	161.2
552.6	173	217.2	298.3	337.4	368.5	310.7	290.2	161.7
552.8	174.9	218.2	298.9	337.5	368.7	310.7	290.5	162.4
553	176.8	218.6	300.5	337.8	369.1	311.1	290.4	163
553.2	178.7	219.3	301.5	338.1	369.4	311.1	290.5	163.4
553.4	180.7	220.6	302.2	338.5	369.8	311.4	290.7	164.1
553.6	182.5	221.7	302.9	338.4	369.7	311.8	290.6	164.5
553.8	184.5	223	303.9	339.2	370.6	311.9	291	165.1
554	186.7	224.3	304.5	339.4	370.8	312	291.6	165.4
554.2	188.9	225.7	305.4	339.9	371.3	312.3	291.1	165.9
554.4	190.8	226.7	306.2	340.2	371.6	312.7	291.2	166.3
554.6	193.4	228.4	307.2	340.5	372	312.6	291.6	167.5
554.8	195.6	229.8	308	341.1	372.6	312.7	291.7	167.8
555	197.7	231	308.8	341.3	372.8	312.7	291.9	168.6
555.2	199.9	232.2	310.2	341.7	373.2	312.9	292.3	168.9
555.4	202.6	233.4	311.4	342.6	374.3	313.1	292.2	169.7
555.6	204.9	235.4	312.5	342.9	374.6	313.1	292.5	170.3
555.8	207.2	236.8	313.7	343.6	375.4	313.2	293	171.1
556	209.1	238	315	344.4	376.2	313.5	293	171.8
556.2	211.6	239.4	316.1	345.3	377.2	313.9	293.2	172.1
556.4	214	240.7	317.1	346	378	314.5	293	173
556.6	216.2	242.1	318.6	346.2	378.2	315.1	293.5	173.6
556.8	218.7	244.1	319.9	346.8	378.8	315.4	293.7	174.2
557	221.1	245.4	321.2	347.4	379.5	316.2	294.3	174.9
557.2	223.5	247.1	322.6	347.5	379.6	316.9	294.9	175.7
557.4	225.9	249.2	323.7	348.2	380.4	317.6	295.2	176.7
557.6	228.2	251.3	324.9	348.8	381.1	317.9	295.5	177.4
557.8	230.7	253	325.9	349.9	382.2	318.3	295.7	178.3
558	233.5	255	327.8	350.8	383.2	318.9	296.1	178.9
558.2	236.2	256.9	329.5	351.9	384.4	319.4	295.9	180.2
558.4	238.7	259.1	330.9	352.6	385.2	319.8	296	181
558.6	241.3	261.2	332.3	353.3	386	320.5	296.7	182.2
558.8	244	263.6	333.5	354	386.7	321.2	296.9	183
559	246.7	265.9	335.1	354.9	387.7	322.2	297.5	184.3
559.2	249.2	267.8	336.6	355.6	388.5	323	297.6	185.5
559.4	252.3	270.4	338.2	356.7	389.6	323.3	298.3	186.6
559.6	254.8	272.7	340	357.7	390.8	323.9	298.7	187.4
559.8	257.4	274.7	341.4	358.5	391.7	324.6	299.4	188.3
560	259.8	276.9	343.3	359.4	392.6	325.3	300	189.3
560.2	262.8	279.5	345.5	360.4	393.7	326.1	300.3	190
560.4	266	281.8	347.1	361.3	394.7	326.9	301.3	191
560.6	268.9	284	349	362.5	395.9	327.7	302.4	192.1
560.8	272	286.4	351	363.2	396.8	328.1	303.3	193.2
561	275.3	288.6	352.9	364.4	398.1	329.1	303.8	194.3
561.2	278.8	291.4	354.6	365.6	399.4	330	304.6	195.2
561.4	281.6	293.9	356.3	366.4	400.2	331.1	305.8	196.8
561.6	284.8	296.7	358.6	367.8	401.8	331.8	306.5	198
561.8	287.6	299.2	360.6	369.1	403.2	332.5	307	199.4
562	290.7	301.9	362.8	370.5	404.7	333.5	307.7	200.6
562.2	294	304.4	364.7	372.2	406.6	334.5	308.6	201.8
562.4	297.2	307.5	367.6	373.5	408.1	335.9	309.5	203
562.6	300.4	310.3	369.7	374.4	409	337.3	310.1	204.2
562.8	303.4	312.7	371.8	375.9	410.6	338.2	310.6	205.6
563	306.9	315.5	373.3	377.1	411.9	339.5	311.7	207.1
563.2	310.2	318.8	375.6	378.2	413.2	340.9	312.6	208.8
563.4	313.8	321.9	378.5	379.5	414.6	341.8	313.2	209.9
563.6	317.2	324.8	380.5	381	416.2	342.9	313.9	211
563.8	320.2	327.6	382.3	382.3	417.6	343.7	314.6	212.4
564	324.3	330.8	384.7	383.6	419.1	344.9	315.7	213.2
564.2	327.6	333.9	387	385.3	420.9	345.6	316.3	214.4
564.4	331.8	336.4	389.3	387.1	422.8	346.7	317.4	215.8
564.6	335.1	339.6	391.7	388.7	424.7	348.1	318.6	217.4
564.8	339	342.7	393.8	390	426	349.2	319.7	218.9
565	342.8	346.1	396.1	391.5	427.7	350.8	320.8	220.3
565.2	347	349.4	398.7	393	429.4	351.9	321.8	221.7
565.4	350.7	353.3	401.2	394.4	430.9	353.5	322.7	222.9
565.6	354.6	356.4	403	396.4	433	355	323.7	224.4
565.8	358.8	358.9	405.8	398.2	435	356.2	324.8	225.9
566	362.8	362.6	408.9	400.3	437.3	357.9	325.7	227.6
566.2	366.7	365.9	411.3	402.4	439.5	359.5	326.8	229
566.4	370.7	369.5	414.2	403.9	441.3	360.8	327.9	230.7
566.6	374.5	373.1	417.2	405.8	443.3	362.5	328.7	232.2
566.8	378.4	376.9	419.4	407.5	445.1	364.3	329.9	234.3
567	382.7	380.1	422.9	408.9	446.7	365.8	331.1	235.5
567.2	386.7	384.1	425.6	410.7	448.6	367.3	332.6	236.9
567.4	391.1	388	428.7	413	451.2	368.9	333.7	238.6
567.6	394.6	392.1	431.7	414.6	452.9	370.6	335.4	240.4
567.8	398.6	396.3	434.5	416.1	454.5	372.4	336.5	242
568	402.9	399.8	437.8	418.6	457.3	374.3	337.9	243.6
568.2	407.4	403.6	441.1	420.4	459.2	376	338.8	245.1
568.4	411.8	408	444.6	422.7	461.8	377.3	340.3	247
568.6	416.7	411.5	448.1	424.9	464.2	378.7	341.6	248.4
568.8	421.9	415.5	451.1	427.1	466.5	380.3	342.9	250
569	426.3	419.9	454.5	428.8	468.5	382.1	344.2	251.7
569.2	430.4	425	457.3	431	470.8	383.4	345.3	253.5
569.4	435.1	429.1	460.6	433	473.1	385	346.5	255.4
569.6	439.9	433.1	464.3	435.1	475.3	386.6	348.1	257.3
569.8	444.7	437.2	467.9	437.5	477.9	388.9	350.2	259.5
570	449.8	441.9	471.4	439.2	479.8	390.7	352	261.3
570.2	454.6	446.1	475.8	442	482.8	391.8	353.8	262.9
570.4	459.7	450.6	479.4	444.5	485.6	393.7	354.9	264.8
570.6	464.6	455.6	482.9	447	488.3	395.9	356.3	267.1
570.8	469.6	460.3	486.7	449.5	491.1	397.7	358.1	268.9
571	474.2	464.8	490.7	452.4	494.2	399.8	359.9	271.2
571.2	479.1	469.6	494.1	455.6	497.7	401.7	361.7	273
571.4	484	474.1	497.7	458.3	500.7	403.2	363.1	275
571.6	488.3	478.3	501.5	461	503.6	405.3	364.8	276.6
571.8	493.4	483	505.9	463.6	506.5	407.4	366.6	278.6
572	498.3	487.9	509.5	465.9	508.9	409.6	368.2	280.6
572.2	503.6	492.3	513.7	468.1	511.4	411.3	369.9	282.6
572.4	508.2	497.2	517.5	471	514.5	413.2	371.1	285
572.6	513.5	501.9	521.7	473.7	517.5	415.2	372.6	287.1
572.8	518.7	506.4	525.9	476.6	520.6	417.6	374.4	289.6
573	523.5	511.7	530.4	479.1	523.4	419.8	376.6	291.7
573.2	528.6	517	534.5	481.8	526.3	421.7	378.4	293.5
573.4	534.1	522	537.8	484.6	529.4	423.5	379.9	295.3
573.6	539.7	527.2	541.5	487.6	532.7	425.5	381.5	297.3
573.8	544.7	531.8	545.5	490.9	536.2	426.6	382.9	299.2
574	549.5	537.1	550	493.9	539.6	428.6	384.8	301.4
574.2	555.4	542	554	497.1	543	430.5	386.7	303.7
574.4	560.8	546.9	558.1	499.5	545.7	432.4	388.5	305.8
574.6	565.7	551.7	562.7	502.6	549.1	434.5	390.1	308.2
574.8	571.5	557.1	566.6	505.7	552.4	437.2	391.6	310.4
575	576.7	561.6	571.7	508.6	555.6	439.1	393	312.4
575.2	582.1	567.2	576.2	511.8	559.1	441	394.6	314.3
575.4	587.6	571.9	580.7	515.2	562.8	443	396	316.7
575.6	593.2	577.4	585.4	518.1	566	445.6	397.8	318.5
575.8	598.8	582.6	589.3	521.1	569.2	447.7	400.2	320.4
576	604.1	587.7	593.8	523.8	572.2	449.9	402.3	322.8
576.2	609.6	593.1	598.9	526.1	574.7	452.3	404	325.1
576.4	615	598.9	603.7	529.2	578.1	455	405.8	327.5
576.6	620.7	604.1	608.6	532.3	581.4	457.6	407.2	329.2
576.8	626.2	609.3	613.4	535	584.4	459.7	409.2	331.7
577	632.2	613.8	617.8	537.8	587.6	461.8	411.3	333.7
577.2	638.3	619	621.8	540.8	590.8	464	413.2	336
577.4	644.8	624.7	626.7	544	594.3	466.4	414.9	338.4
577.6	651.1	630.1	631.3	547	597.5	468.6	417	340.5
577.8	656.5	635.7	636.3	550.6	601.5	471.1	419	342.5
578	662.6	641.3	641	554.2	605.4	473.2	420.8	344.8
578.2	668.7	646.8	644.9	557	608.4	475.5	422.7	346.8
578.4	674.3	652.2	648.8	559.8	611.5	478.2	424.5	349.3
578.6	680	657.2	653.2	563.1	615.2	481.1	426.4	351.4
578.8	685.5	662.5	657.4	567.1	619.5	483.3	428	353.8
579	691.5	667.5	662.1	570.5	623.2	485.8	429.4	355.4
579.2	697.5	673.5	666.8	573.5	626.5	488.5	430.5	357.5
579.4	703.1	678.8	671.8	575.8	629	491.5	433	359.8
579.6	708.5	683.9	677.2	578.5	632	493.7	434.7	362.2
579.8	713.9	689.5	681.7	582.3	636.1	496.5	436.5	363.8
580	719.5	695	686	585.4	639.5	499.8	438.2	366.2
580.2	725.4	700.8	690.2	588.5	642.9	502.1	439.7	367.9
580.4	731	706.5	694.7	592.7	647.5	504.8	441.8	370.1
580.6	737.3	712.6	699.5	596.1	651.2	506.9	443.4	372.7
580.8	742.8	717.9	704.6	599.9	655.3	508.9	445.7	374.6
581	748.8	722.8	709.3	602.9	658.7	511	447.5	376.6
581.2	754.3	728.6	714.2	606.4	662.4	513.5	449.4	378.8
581.4	760	734.2	718.1	609.5	665.8	516.1	450.8	381.1
581.6	765.8	739.4	722.2	612.7	669.4	519.3	452.7	383.6
581.8	771.9	744.7	727.1	615.3	672.2	521.1	454.9	386.2
582	777.5	749.9	731.5	617.5	674.6	523.9	456.3	388.7
582.2	783.1	755.7	735.4	621.2	678.6	526	458.6	390.9
582.4	788.5	761.3	739.9	624.2	681.9	528.7	460.4	393.3
582.6	794.2	766.6	745	627.1	685	530.4	462	395.6
582.8	800	771.2	749.5	630.1	688.3	533.2	463.4	398
583	806	776.5	753.6	633.1	691.7	535.3	465.1	399.9
583.2	811.2	782.5	757.9	636.3	695.1	537.9	467.4	401.9
583.4	817	787.6	762.1	639.8	698.9	540.5	469.6	403.9
583.6	823.2	793.3	766.3	642.9	702.4	543.3	471.6	406.6
583.8	828.2	798.8	770.8	646.4	706.1	545.9	473.6	409
584	833.9	803.8	775.6	648.3	708.3	548.1	475	410.4
584.2	839.2	808.7	780.1	651.8	712	550	477.2	412.5
584.4	844.5	814.1	784	654.9	715.4	552.4	478.8	415
584.6	850.4	819.1	789.2	657.8	718.6	554.7	479.9	416.6
584.8	856.3	825	793.6	660.4	721.4	556.7	481.7	418.8
585	860.5	831.2	798.8	663.5	724.9	559.1	483.4	420.7
585.2	865.6	835.9	803	666.9	728.5	562.1	485.1	422.8
585.4	870.6	840	807.5	669.7	731.6	564.4	486.9	424.9
585.6	876.5	844.5	811.5	672.5	734.7	566.3	488.4	426.4
585.8	881.6	848.9	814.6	676	738.5	568.6	490.3	428
586	887.4	853.3	818.3	679.2	742	570.6	492.2	429.6
586.2	891.6	858.2	822.4	682.7	745.8	573	494.3	431.3
586.4	897.5	862.7	826.7	685.8	749.2	575.7	495.9	432.5
586.6	902.6	867.1	831.4	688.7	752.4	577.3	498.5	434.2
586.8	906.8	871.1	835.5	691.3	755.2	579.6	499.8	435.9
587	911.8	875.6	839.6	694.3	758.5	581.7	501.9	437.8
587.2	916.9	879.7	843.4	697.1	761.5	583.3	503.8	439.1
587.4	921.9	884.1	847.1	699.3	763.9	585.4	504.6	441
587.6	927	888.5	850.7	702.3	767.2	587.2	505.9	442.5
587.8	931.2	893	853.9	704.9	770	588.4	508	443.7
588	935.4	897.4	856.9	707.4	772.7	589.5	509.4	444.8
588.2	940.4	901.8	860.3	710.4	776	591.4	510.6	446.3
588.4	944.6	907.1	863.9	713.1	779	593.3	511.5	447.9
588.6	948.8	911.5	867.5	715.3	781.4	595.9	513.1	449.6
588.8	952.2	915	870.9	718.4	784.8	597.7	514.2	450.7
589	955.6	918.6	874.4	721.2	787.8	599.9	515.6	452
589.2	960.6	922.1	877.7	724	790.9	602.8	517	453.7
589.4	964.8	926.5	881	726.5	793.6	604.9	517.8	454.9
589.6	969	930	883.8	728.9	796.3	606.5	518.9	456.1
589.8	973.2	934.5	887.8	731.2	798.8	607.5	519.9	458.1
590	976.6	938	891.1	733.3	801.1	609.4	521.1	459
590.2	980.8	941.5	894.1	735.4	803.4	611.2	522.2	460.2
590.4	985	945.1	897	737.1	805.2	612.9	523.6	461.5
590.6	988.4	948.6	899.4	738.5	806.8	614.2	524.1	462.8
590.8	991.7	952.1	902.6	740.4	808.8	615.7	525	464.1
591	996	955.7	904.8	742.5	811.1	616.3	526.1	465.2
591.2	999.3	958.3	907.3	744	812.8	617	527.2	466.2
591.4	1002.7	962.7	910.4	746.5	815.5	618.7	527.7	466.8
591.6	1006.9	966.3	912.8	748	817.2	620.3	528.4	467.9
591.8	1010.3	968.9	915.7	749.9	819.2	622	529.5	469.5
592	1013.6	971.6	919.6	751.1	820.5	623.4	530.5	470.7
592.2	1017.8	975.1	922.2	752.3	821.8	624.7	531.5	471.6
592.4	1021.2	978.6	925.7	753.6	823.3	626.4	532.3	472.5
592.6	1023.7	981.3	928.4	755.7	825.5	627.3	533	473.7
592.8	1026.2	983.9	931.1	756.8	826.7	628.4	533.4	474.7
593	1028.8	986.6	933.5	758.2	828.3	629.2	534.4	475.3
593.2	1032.1	989.2	936.5	759.7	829.9	629.9	534.7	476.4
593.4	1033.8	991	938.6	761.1	831.4	630.8	535.3	477.6
593.6	1037.2	992.8	940.8	762.6	833.1	631.9	535.8	477.7
593.8	1039.7	995.4	942.2	764.4	835.1	632.1	536.5	479
594	1041.4	998.1	943.6	765.2	835.9	632.8	537.4	479.5
594.2	1043.9	999.8	945	765.6	836.3	634.2	537.3	479.7
594.4	1046.4	1001.6	946.6	767.5	838.4	634.7	537.6	480.4
594.6	1048.1	1004.2	948.7	768.3	839.3	635.7	538.1	480.8
594.8	1049.8	1005.1	950.4	769.4	840.5	635.7	538.9	481.1
595	1052.3	1006.9	951.8	770.2	841.4	635.9	539.5	481.8
595.2	1054	1008.7	953	771.9	843.2	636.9	540.4	482.4
595.4	1056.5	1011.3	953.8	772.6	844.1	638	540.9	482.8
595.6	1058.2	1013.1	954.2	773.5	845	638.1	541.1	483.4
595.8	1059.9	1015.7	955.6	774.6	846.2	638.7	541.1	483.7
596	1061.6	1017.5	956.9	775.8	847.5	638.8	541.5	484.1
596.2	1063.2	1019.3	957.8	776.7	848.4	639.5	541.3	484.8
596.4	1064.9	1020.1	959.4	777.4	849.2	640.3	541.2	485.4
596.6	1064.9	1021	960.4	777.9	849.8	640.5	540.9	485.7
596.8	1067.5	1021.9	961.4	778.3	850.3	641	541.2	485.8
597	1067.5	1022.8	962.6	778.3	850.3	640.4	541	485.8
597.2	1068.3	1023.7	962.5	778.6	850.6	640.6	540.8	486.5
597.4	1069.1	1024.6	963.4	779.6	851.7	640.8	541.3	486.8
597.6	1070	1024.6	964.7	780.2	852.3	640.7	541.8	487.2
597.8	1070.8	1026.3	965.4	781.4	853.6	641	542.4	487.5
598	1071.7	1026.3	966	781.3	853.5	641.7	542.5	488
598.2	1071.7	1027.2	966.4	781.8	854	641.8	542.7	488.5
598.4	1071.7	1027.2	966.9	782.1	854.3	641.2	542.5	488.4
598.6	1071.7	1028.1	966.8	781.7	853.9	640.5	542.6	488.5
598.8	1071.7	1028.1	966.7	781.4	853.6	640.3	542.3	488.5
599	1070.8	1029	966.4	781.7	853.9	640	541.4	488.7
599.2	1071.7	1029.9	966.4	781.6	853.8	639.6	541.8	488
599.4	1071.7	1029.9	966.6	781.8	854	639.9	541.2	488
599.6	1072.5	1030.7	966.4	781.5	853.7	639.6	540.5	487.5
599.8	1072.5	1029.9	966	780.9	853.1	639.5	540.1	488
600	1072.5	1029.9	966.5	780.4	852.5	638.9	539.2	487.4
600.2	1073.3	1029.9	966.2	779.9	852	638.9	539.2	486.4
600.4	1073.3	1029.9	965.2	779.2	851.2	638.6	538.9	486.4
600.6	1073.3	1029.9	965	778	849.9	638.5	538.9	485.7
600.8	1073.3	1029	964.5	777.6	849.5	637.5	538.4	485.4
601	1074.2	1029	964	777.2	849	637.5	537.4	485
601.2	1074.2	1029	963.1	776.7	848.4	636.7	536.8	484.8
601.4	1074.2	1029.9	962	776.5	848.2	635.9	536.5	484.6
601.6	1074.2	1029	961.2	775.4	847.1	635.2	536.6	484.1
601.8	1072.5	1029	960.3	774.6	846.2	634.2	536.3	483.4
602	1071.7	1028.1	959.7	773.7	845.2	633.8	536.1	482.8
602.2	1071.7	1027.2	959	773.4	844.9	632.8	535.7	482.1
602.4	1070.8	1026.3	958.4	772.1	843.4	632.1	535.1	481.5
602.6	1070.8	1026.3	957.5	771.4	842.7	631.2	534.3	481
602.8	1070	1025.4	957.2	770.8	842	630.1	533.6	479.9
603	1069.1	1024.6	956.2	770.1	841.3	629.2	533	478.9
603.2	1067.5	1023.7	955.4	769	840.1	628.4	532.5	478.7
603.4	1066.6	1021.9	954.6	768.6	839.7	627.6	531.2	478.2
603.6	1064.9	1021	953.3	767.6	838.6	626.5	530.7	477.4
603.8	1063.2	1020.1	951.7	766.9	837.7	625.9	529.6	476.7
604	1061.6	1019.3	950.7	765.4	836.1	624.4	528.8	476
604.2	1060.7	1017.5	949.9	764.3	835	622.6	527.4	475.2
604.4	1059	1016.6	948.8	763.3	833.9	621.2	526.7	474.4
604.6	1057.4	1015.7	948.3	761.9	832.3	620.3	526	473.9
604.8	1055.7	1014.8	947.1	760.8	831.1	619.5	525.3	473.3
605	1054.8	1014	946	759.9	830.1	618.6	524.2	472.5
605.2	1053.2	1011.3	944.3	758.5	828.6	617.7	523	471.7
605.4	1051.5	1010.4	942.5	756.8	826.7	616.5	521.7	470.8
605.6	1049.8	1008.7	941.1	755.4	825.2	615.5	520.2	469.7
605.8	1048.1	1006.9	939.8	754.7	824.5	614	519.5	468.8
606	1047.3	1006	937.9	753.9	823.6	613	518.7	467.9
606.2	1045.6	1005.1	935.9	752.4	821.9	612.1	517.4	467.4
606.4	1043.9	1003.4	934	750.4	819.7	610.7	516	466.4
606.6	1042.2	1001.6	932.2	749.5	818.8	609.7	515.1	465.7
606.8	1040.5	998.9	930.8	747.7	816.9	608	514	464.9
607	1038.9	997.2	929	745.9	814.8	606.3	512.5	463.5
607.2	1036.3	995.4	926.4	744.8	813.6	605.3	511.6	462.5
607.4	1034.6	992.8	924.5	743.9	812.7	604	510.5	461.6
607.6	1033	991	923.2	742.4	811	602.2	509.8	460.5
607.8	1031.3	989.2	921.8	740.8	809.2	600.4	508.6	459
608	1028.8	987.5	918.9	739.6	808	598.7	507.6	457.5
608.2	1026.2	984.8	916.6	737.5	805.7	597.1	506.4	456.5
608.4	1023.7	983	914.3	735.6	803.6	595.3	505.1	455.8
608.6	1022.9	981.3	912.8	733.9	801.8	594.3	504	454.5
608.8	1021.2	978.6	910.8	732.2	799.8	592.8	502.7	453.3
609	1018.7	976	908.6	730.3	797.8	591	501.2	452.2
609.2	1017	973.3	907.1	727.9	795.2	589.8	500.1	450.8
609.4	1014.5	971.6	905.2	726.3	793.4	588.9	498.9	449.5
609.6	1011.9	968.9	903	724.3	791.3	587.4	497.4	448
609.8	1009.4	967.1	900.6	722.2	788.9	585.6	496.2	447
610	1006	965.4	898.6	720	786.5	584	495.1	445.5
610.2	1003.5	962.7	896.6	718.3	784.7	582.3	493.4	444.3
610.4	1001.8	961	894.4	716.2	782.4	581	492.7	442.7
610.6	1000.2	958.3	891.8	714.4	780.4	579.4	491	441.7
610.8	997.6	955.7	889.6	712.3	778.1	577.4	489.9	440.7
611	994.3	953.9	887.2	710.6	776.3	575.8	488.3	439.5
611.2	992.6	951.2	884.9	708.7	774.2	574.6	487.4	438.2
611.4	990.1	949.5	882.8	707.5	772.8	573.1	485.9	436.7
611.6	988.4	946.8	880.7	706.2	771.4	571.2	484.7	435.1
611.8	985.9	944.2	878.9	704.3	769.4	569.3	482.9	434.2
612	983.3	942.4	876.5	702.8	767.8	567.2	481.8	432.8
612.2	980.8	939.8	874.6	700.5	765.2	566	480.3	431.8
612.4	978.3	937.1	872.3	699.1	763.7	564.1	478.7	430.6
612.6	974.9	934.5	869.3	696.8	761.2	562.5	477.8	429.2
612.8	972.4	931.8	867	695	759.2	560.3	476	428.1
613	969.9	929.2	864.2	692.7	756.8	558.4	474.5	426.8
613.2	967.4	926.5	861.5	690.9	754.7	556.8	473.1	425.6
613.4	964.8	923.9	859.1	689.4	753.1	555.3	472.3	424.5
613.6	962.3	921.2	856.2	687	750.4	553.6	471.2	422.7
613.8	959.8	919.4	854.3	685.2	748.5	551.9	470	421.2
614	957.3	917.7	852.1	683.6	746.8	550.2	468.1	420
614.2	954.7	915	849.1	681.8	744.8	548.7	466.7	418.1
614.4	952.2	913.3	846.4	680	742.8	547.2	465.3	416.5
614.6	948.8	910.6	844.7	677.8	740.5	545.9	464.1	415.2
614.8	947.2	908	842.9	675.9	738.3	544.1	462.9	414
615	944.6	905.3	840.6	673.6	735.9	542.4	461.5	412.8
615.2	943	903.6	838.1	672	734.1	541.2	460.6	411.9
615.4	939.6	900.9	836	669.3	731.2	539.4	459.1	410.5
615.6	937.9	898.3	833.5	667.5	729.1	538.1	457.7	409.5
615.8	935.4	896.5	830.7	666	727.5	536.8	456.1	407.9
616	932.9	893.8	828.8	664.5	725.9	535.5	454.9	406.8
616.2	930.3	892.1	826.2	663	724.3	533.7	453.5	405.3
616.4	927.8	890.3	824.4	661.5	722.6	532.3	452.4	404.1
616.6	925.3	887.7	822.4	659.3	720.2	530.6	450.9	402.9
616.8	923.6	885	819.7	657.5	718.2	528.9	449.5	401.4
617	921.9	883.2	818.1	655.3	715.9	527.3	448.4	400.5
617.2	920.2	881	816.7	653.1	713.5	526.2	447.3	399.1
617.4	916.9	878.7	814.9	651.2	711.4	524.6	446.1	397.6
617.6	914.4	876.6	813.3	649.2	709.2	523	444.8	396.4
617.8	912.7	874.3	811.4	647.5	707.3	521.4	443.9	395.1
618	910.2	872.9	809.3	646	705.7	519.8	442.5	393.8
618.2	908.5	870.6	807.6	644.1	703.6	518.3	441.6	392.8
618.4	907.6	868.4	806	642.8	702.3	517	440.1	391.5
618.6	905.1	865.7	804.1	641	700.2	515.2	438.8	390.4
618.8	903.4	864.2	802.7	639.4	698.5	513.7	437.7	389.5
619	900.9	862	800.9	637.7	696.7	512.1	436.5	388.5
619.2	898.4	859.6	799	636.5	695.3	510.9	435.6	387.4
619.4	896.7	857.9	796.8	634.8	693.5	509.9	434.2	386.5
619.6	894.2	856	795	633.9	692.5	508.5	433	385.5
619.8	893.3	855.1	793.4	632.4	690.8	507.1	431.9	384.2
620	890.8	853.1	791.5	630.9	689.2	505.2	430.7	383.1
620.2	888.3	851.7	790.1	629.2	687.4	503.7	429.4	382.3
620.4	886.6	849.5	788.3	627.2	685.1	502.7	427.9	381.1
620.6	885.8	847.6	786.4	625.9	683.7	501.2	427	380
620.8	884.1	846	785	624.6	682.3	499.5	425.6	378.7
621	881.6	844.7	782.5	623.3	680.9	498.1	423.8	377.6
621.2	879.9	842.5	781	621.6	679	496.9	422.3	376.2
621.4	878.2	840.8	779.3	620.1	677.4	495.2	421.5	375
621.6	876.5	838.5	777.4	618.4	675.6	493.6	420	374.4
621.8	874.8	836.4	775.3	617	674	492.2	418.7	373.7
622	873.1	835.5	774.1	615.3	672.2	491	417.6	373.2
622.2	871.5	834	772.3	613.6	670.3	489.4	416.5	372.3
622.4	868.9	832.3	771.3	612.1	668.6	488.5	415.5	371.6
622.6	867.3	830.4	769.9	610.4	666.8	487	414.2	370.9
622.8	865.6	828.9	768.4	608.6	664.9	485.8	412.8	370
623	863.9	827.4	766.8	607.3	663.4	484.7	411.6	368.8
623.2	863	826.4	765.2	605.6	661.6	484.1	410.3	368.4
623.4	860.5	824.7	764.1	604.6	660.5	483	409.5	367.3
623.6	859.7	823.2	761.9	603.3	659.1	481.8	408.6	366.3
623.8	858	822.4	760.5	602	657.6	480.8	407.8	365.2
624	856.3	820.9	758.9	600.7	656.2	479.7	407.1	364.3
624.2	854.6	819.7	757.8	599.4	654.8	478.7	405.9	363.9
624.4	853.8	818.3	756.8	598	653.3	477.3	404.8	362.6
624.6	852.1	817.9	755.4	597.2	652.3	476.3	404	361.9
624.8	850.4	816.6	754.3	596.1	651.2	475.1	403.2	361.1
625	848.7	815.4	752.5	594.6	649.6	474.2	402.1	360.2
625.2	847.9	814.3	751.3	593	647.8	473.2	401.1	359
625.4	847.1	813.1	750.5	591.7	646.3	472	400.3	358.3
625.6	845.4	812.3	749.1	591.4	646	471	399.1	357.4
625.8	843.7	811.8	747.7	589.9	644.4	470.1	398.2	356.9
626	842.9	811	746.4	588.8	643.2	469.5	397.1	356.3
626.2	842	810.2	745.5	588.2	642.6	468.6	396.3	355.5
626.4	841	810	745	587.5	641.7	467.6	395.3	354.9
626.6	839.7	809.1	743.8	586.7	640.9	467	394.4	353.9
626.8	839.2	807.6	743.3	585.5	639.6	466.3	393.5	353.4
627	839	807.1	742.6	585.3	639.4	465.3	392.4	352.5
627.2	838.6	805.7	741.8	585	639.1	464.2	391.9	351.8
627.4	837.1	805.2	740.8	584.1	638.1	463.3	390.9	351.1
627.6	835.6	804.3	740.7	583.6	637.6	462.4	390.3	350.2
627.8	834.6	803.4	740	582.5	636.4	461	389.7	349.3
628	834.1	803.1	739.6	582.2	636	460.2	389.1	348.7
628.2	833.3	802.5	738.8	581.5	635.2	459.2	388.5	347.8
628.4	832.6	802.1	738.5	581	634.7	458.7	387.7	347.2
628.6	831.9	801.9	738.5	580.1	633.7	458	386.8	347.1
628.8	831.5	802	737.8	579.7	633.3	457.7	386.3	346.2
629	831.3	801.4	737.5	579.5	633.1	457.2	386	345.1
629.2	830.9	800.6	737.7	578.8	632.3	456.7	385.3	344.6
629.4	830.8	800.5	737.1	577.9	631.4	455.9	384.4	344.1
629.6	830.1	799.7	736.6	577.5	630.8	455.3	383.9	343.5
629.8	829.6	799.2	736.3	577.4	630.7	454.5	382.9	342.7
630	829	799.1	736.5	577.1	630.4	453.7	382.5	342.4
630.2	828.6	799.4	736	576.6	629.9	453	381.5	342
630.4	828.8	799.4	735.9	576.2	629.4	452.4	381.1	341.4
630.6	828.3	798.7	735.1	574.8	627.9	451.9	380.3	340.7
630.8	828.1	799	734.2	573.8	626.9	451.2	379.7	340
631	828.1	798.8	734.1	573.4	626.4	451.2	379.2	339.9
631.2	827.7	798.5	734.1	573.2	626.2	450.8	378.6	339.4
631.4	827.7	798.5	733.8	572.6	625.6	450.8	378.2	338.4
631.6	827.9	798.5	733.3	572.2	625	450	377.8	338.1
631.8	828.1	798.2	733.5	571.9	624.7	450.1	377.3	338
632	828.6	797.8	733.3	571.3	624.1	449.6	376.7	337.6
632.2	828.3	798.3	733	571.2	624	449.4	375.9	336.8
632.4	828.1	798.4	732.8	570.8	623.5	449.4	375.2	336.4
632.6	828.5	798.5	732	570.4	623.1	449.4	374.6	335.6
632.8	829.1	798.9	732	570.1	622.8	449	373.9	335
633	829.2	799.5	732.1	570	622.7	448.8	373.7	334.5
633.2	829.4	799.9	732.4	569.7	622.4	448	373.6	333.7
633.4	829.7	800.2	732.6	568.9	621.5	447.8	373	333.7
633.6	830.1	800.7	732.2	568.9	621.5	447	372.9	333.2
633.8	830.3	800.7	731.9	567.9	620.4	447	372.7	333
634	831	801.3	732.1	567.2	619.6	447	372.4	332.8
634.2	831.1	801.5	731.9	567	619.4	447	371.8	332.3
634.4	831.1	801.9	732.5	566.5	618.8	446.3	371.4	331.7
634.6	831.4	802.6	733.5	566.6	618.9	446.3	371.4	331.5
634.8	831.1	802.9	733.5	566.4	618.7	445.8	370.7	331.2
635	831.4	803.2	734.3	566.3	618.6	445.3	370.4	330.8
635.2	832.3	803.2	735	565.8	618.1	444.9	370	330.4
635.4	832.3	803.4	736.1	565.3	617.5	444.7	369.8	330.3
635.6	832.9	803.7	736.3	565.8	618.1	444.4	369.6	329.7
635.8	834.2	804.1	737	566	618.3	444.3	369.1	329.5
636	834.7	804.6	737	565.6	617.9	444.2	368.9	329.4
636.2	835	805.8	737.1	565.5	617.8	443.6	368.4	328.9
636.4	835.5	806.7	737.6	565.6	617.9	443.4	368.2	328.6
636.6	836.4	807.9	738.3	565.8	618.1	442.8	367.9	328.3
636.8	837.1	808.4	738.6	565.6	617.9	442.5	367.4	328.1
637	837.5	809	739	565.8	618.1	442	367.1	328.1
637.2	837.8	809.1	739.7	566.9	619.3	442.2	367.1	328.1
637.4	838.2	809.7	740.1	567.7	620.2	442	366.9	328.1
637.6	839.2	810.5	741.9	567.9	620.4	441.8	366.9	327.9
637.8	839.8	811.4	743.2	568.3	620.9	441.8	367.3	327.5
638	840.3	812.1	744	568.5	621.1	441.7	367.1	327.5
638.2	841.2	813.7	744.5	568.8	621.4	441.6	366.8	328
638.4	842	814.1	745.3	569.3	621.9	441.7	366.5	328.2
638.6	842.9	815.3	745.7	569.7	622.4	441.4	366.2	328
638.8	843.7	816	746.3	570.3	623	441	365.9	327.9
639	844.5	817.2	746.9	571.1	623.9	440.9	366	327.4
639.2	845.4	817.9	747.2	571.8	624.6	440.9	365.3	327.3
639.4	846.2	818.4	747.8	571.8	624.6	440.4	364.9	327.1
639.6	846.2	819	747.9	572.1	624.9	440.2	364.4	326.9
639.8	847.1	819.7	748.8	572.3	625.1	440	363.9	326.4
640	847.9	820.7	749.4	573.2	626.2	440.1	363.7	326.2
640.2	848.7	821.1	750.1	573.8	626.9	440.6	363.5	325.8
640.4	849.6	821.7	751	574.1	627.2	441.4	363.1	325.7
640.6	850.4	822.6	751.6	574.5	627.6	441.4	362.9	325.3
640.8	851.3	824	751.5	575.2	628.4	441.3	362.7	324.9
641	853	825.1	752.1	575.1	628.2	441.3	362.3	324.8
641.2	853.8	826.4	753	575.8	629	441.2	362.2	324.3
641.4	854.6	826.8	754.5	576.2	629.4	441.5	361.8	323.8
641.6	854.6	828	755.7	576.4	629.6	441.5	361.5	323.1
641.8	856.3	829.4	756.9	576.5	629.7	441.5	361.3	323
642	856.3	829.7	757.2	576.3	629.5	441.2	360.8	322.3
642.2	858	830.5	757.8	576.4	629.6	441	360.7	322.2
642.4	858.8	831.8	758.8	576.6	629.9	441	360	322
642.6	859.7	832.7	760.2	577.5	630.9	441.1	360	321.9
642.8	860.5	833.9	760.5	577.6	631	441.2	359.7	322
643	861.4	834.9	761.4	578.1	631.6	441.1	359.9	322
643.2	862.2	835.6	762.6	578.6	632.1	441.2	359.8	321.7
643.4	863	836.9	763.1	579.2	632.7	441.6	359.7	321.2
643.6	863.9	838	764.4	579.7	633.3	441.4	359	320.6
643.8	863.9	839.1	764.6	580.5	634.1	441.5	358.9	320.3
644	865.6	839.9	765.6	580.3	633.9	441.5	358.9	320.1
644.2	867.3	841.8	765.5	580.4	634	441.4	358.5	319.7
644.4	868.1	842.7	767.1	580.9	634.6	440.9	357.8	319.7
644.6	868.1	843.6	768	580.7	634.4	440.5	357.7	319.4
644.8	869.8	844.5	769	581.4	635.1	441	357.3	318.6
645	869.8	845.4	769.9	581.8	635.5	440.9	357.2	318
645.2	870.6	846.5	770.4	582.5	636.3	441.4	357.2	317.7
645.4	870.6	847.2	770.9	583.3	637.2	441.9	356.9	317.2
645.6	872.3	847.8	771.4	583.9	637.9	442.2	356.9	316.9
645.8	874	849.4	772	584.7	638.7	442.3	356.3	316.7
646	874.8	850.6	771.7	585.3	639.4	441.9	356.1	316.4
646.2	875.7	851.5	772.1	585.5	639.6	441.5	355.7	316.3
646.4	876.5	852.7	772.8	586.6	640.8	441.4	355.4	316
646.6	878.2	853.2	773.2	587.4	641.6	441.5	355.1	315.4
646.8	879	853.9	774.2	587.3	641.5	441	355	315.2
647	879	854.9	774.9	586.8	641	440.8	354.8	315.1
647.2	880.7	855.7	775	587.8	642.2	440.5	354.7	315.1
647.4	881.6	856.6	775.9	588	642.4	440.3	354.8	314.5
647.6	882.4	857.6	776.5	588.2	642.6	439.9	354.6	314.1
647.8	882.4	858.5	777.5	588.9	643.3	440.3	354.1	313.5
648	884.1	859.8	778.6	588.9	643.3	440.5	354.2	313.2
648.2	884.1	860.3	780	589.5	644	440.3	354.4	312.6
648.4	884.9	860.4	780	590.3	644.8	440.1	354.2	312.1
648.6	885.8	861.2	780.7	590.3	644.8	439.8	354.1	311.7
648.8	886.6	861.6	781.5	590.4	645	439.4	354.1	311.4
649	887.4	862	782.2	591	645.6	439.7	353.7	311.1
649.2	888.3	862.6	782.3	591.7	646.3	439.7	353.1	310.6
649.4	889.1	863.5	782.6	592.6	647.4	439	352.3	310
649.6	890	864.3	783.4	592.5	647.3	439.3	351.7	310
649.8	890	865.2	783.7	592.4	647.1	439.3	351.2	309.7
650	890	865.7	783.8	592.6	647.4	439.3	350.3	309.3
650.2	890.8	866.4	783.9	592.7	647.5	439	350.2	309.2
650.4	890.8	867.2	785	592.8	647.6	438.8	349.5	308.6
650.6	891.6	867.4	785.6	592.9	647.7	438	348.7	308
650.8	891.6	867.8	786	593	647.8	437.7	348.1	307.5
651	891.6	868.2	785.4	593.6	648.5	437.5	347.8	306.6
651.2	891.6	868.7	785.3	594	648.9	437	347.6	306.3
651.4	892.5	868.5	785.2	594	648.9	436.8	347.2	306
651.6	892.5	868.6	785.4	593.3	648.2	436.5	347	305.6
651.8	892.5	869.1	785.5	593.2	648.1	436.1	346.9	305.1
652	892.5	869.2	785.9	593	647.8	435.7	346.7	304.9
652.2	892.5	869.5	785.1	593.1	648	435.3	346.4	304.4
652.4	892.5	869.4	785.3	592.5	647.2	434.2	345.7	304.7
652.6	892.5	868.9	785.1	592.4	647.1	433.8	345.3	304.1
652.8	891.6	869.8	785	592.2	646.9	433.2	344.9	303.5
653	892.5	869.7	785.2	591.8	646.5	432.9	344.3	302.8
653.2	892.5	870.5	785.8	591.7	646.3	432.4	343.6	302.4
653.4	892.5	870.5	785.1	591.6	646.2	431.6	343.4	301.6
653.6	891.6	870.4	784.7	591.1	645.7	431.3	343.1	301.3
653.8	891.6	870.4	784.3	590.2	644.7	431.1	342.6	300.7
654	890.8	870.1	784.3	590	644.5	430.4	341.5	299.9
654.2	891.6	870	783.7	590	644.5	430	340.7	299.4
654.4	890.8	869.5	783.5	589.6	644.1	429.7	340	298.9
654.6	890	869.7	784	588.9	643.3	429.1	339.4	298.1
654.8	890	869.1	783.3	588.4	642.8	428.3	338.7	297.7
655	889.1	868.8	783.5	588.4	642.8	427.7	338.3	297.4
655.2	889.1	868.9	783.5	588.2	642.6	427	337.7	296.5
655.4	888.3	868.8	782.9	587.5	641.9	426.5	337	295.6
655.6	887.4	868.4	782.6	587.2	641.4	426.1	336	294.5
655.8	887.4	868	782.2	586.6	640.8	425.5	335.1	293.8
656	887.4	867.2	781.7	585.9	640	424.7	334.4	293.4
656.2	886.6	866.7	781.5	585.1	639.2	424.1	334.1	292.6
656.4	885.8	866.2	781.4	585	639.1	423.5	333.9	291.7
656.6	885.8	864.9	781	584.7	638.7	422.9	333.5	291.4
656.8	884.9	864.4	780.4	583.9	637.9	422.3	332.6	290.7
657	884.1	863.5	779.8	583.4	637.4	421.6	332.2	290.2
657.2	884.1	862.9	779.5	582.8	636.7	420.6	331.3	289.5
657.4	884.1	862	779.6	581.7	635.4	419.7	330.8	288.9
657.6	883.2	860.4	777.9	580.7	634.4	419	330.7	288.4
657.8	882.4	859.7	777.7	579.6	633.2	418.2	330.3	287.8
658	881.6	858.8	777.3	579	632.5	417.2	329.6	287
658.2	881.6	857.7	776.4	577.7	631.1	416.2	328.9	285.9
658.4	880.7	856.9	775.3	576.5	629.7	415.8	327.8	285.1
658.6	879	855.8	774.3	576.2	629.4	414.8	326.9	284
658.8	878.2	854.6	772.9	575.2	628.4	413.8	326	282.8
659	878.2	853.6	772	574.4	627.5	413.2	325.3	281.8
659.2	876.5	852.6	770.6	574	627.1	412.6	324.5	280.8
659.4	875.7	851.2	769.7	572.6	625.6	411.8	323.4	279.9
659.6	874	850.4	768.7	572.3	625.1	410.7	322.6	279.3
659.8	872.3	848.9	768.5	571.5	624.3	409.8	322.1	278.3
660	871.5	848.3	767.2	571	623.8	409.2	321.2	277.3
660.2	870.6	847.2	765.6	570.8	623.5	407.9	320.3	276.7
660.4	868.9	845.4	764	569.5	622.1	406.9	319.2	275.5
660.6	868.1	843.9	762.5	568.1	620.6	406	318.8	274.8
660.8	865.6	842.3	760.9	567	619.4	405.5	318	274.1
661	863.9	840.8	759.4	565.7	618	404.6	317.6	273.3
661.2	862.2	839.3	757.9	564.2	616.4	403.7	317	272.7
661.4	860.5	838.1	756.7	563.5	615.6	402.4	316.6	272.1
661.6	858.8	835.8	755.1	562.5	614.4	401.1	315.8	271.2
661.8	857.2	834	753.6	561.2	613	399.9	314.9	270.3
662	855.5	832.4	752	560	611.8	398.9	313.8	269.5
662.2	853.8	830.7	750.8	558.9	610.6	397.6	313.1	268.8
662.4	852.1	828.9	748.9	558	609.6	396.6	312.4	267.7
662.6	850.4	827.4	747.3	556.9	608.3	395.4	311.3	266.6
662.8	848.7	826.3	746.3	555.5	606.8	394.3	310.6	266.1
663	846.2	824.9	745.2	553.8	605	393.6	309.8	265.5
663.2	844.5	823.6	744	552.5	603.6	392.7	308.9	264.5
663.4	843.7	821.6	742.6	551	601.9	391.6	307.9	263.2
663.6	842	819.7	741	549.9	600.7	390.3	306.9	262.6
663.8	840.5	818.4	739.4	548.8	599.5	389.3	306	261.8
664	838.5	816.4	738.2	547.8	598.5	388.5	304.9	260.6
664.2	837.2	814.8	736.2	546.3	596.8	387.6	304	260
664.4	835.6	813	733.7	545.1	595.5	386.5	303.1	258.8
664.6	834.2	811.1	731.3	543.8	594.1	385.4	301.9	258
664.8	832.2	808.5	729.1	542.3	592.4	384.2	301.1	257.1
665	829.9	806.7	727.7	540.8	590.8	382.9	300.1	256.1
665.2	828.4	805.1	725.8	539.6	589.5	381.5	299.2	255.3
665.4	826.3	803.1	723.7	538	587.8	380	297.7	254.4
665.6	823.9	801.2	721.6	536.5	586.1	379.1	296.8	253.2
665.8	821.9	798.6	719.6	534.7	584.1	377.8	295.8	252.1
666	819.8	796.8	717.7	533.5	582.8	376.9	294.9	251.1
666.2	817.5	794.4	715.7	531.9	581	375.7	294.1	250.3
666.4	815.4	792.6	713.8	530.5	579.5	374.5	293	249.3
666.6	813.3	790.4	711.5	529.1	578	373.3	292.2	248.3
666.8	811.3	788.4	709.7	527.2	575.9	372.4	290.9	247.6
667	808.5	786	708	525.3	573.8	371.5	289.8	246.8
667.2	806	784.3	705.4	523.9	572.3	370.3	288.6	245.8
667.4	803.1	781.9	703.4	522.5	570.7	369	287.5	245
667.6	800.2	779.5	701.7	521.1	569.2	367.8	286.6	244.3
667.8	797.1	777	699.9	520.1	568.2	366.7	286	243.4
668	794.5	774.2	697.7	518.5	566.5	365.6	285.1	242.6
668.2	792.1	772.2	695.6	517.4	565.2	364.5	284.2	242
668.4	790	770.5	693.6	515.5	563.1	363.6	283.1	241.3
668.6	787.7	768.4	691.3	513.6	561.1	362.6	282	240.5
668.8	785.2	766.1	688.9	512.2	559.5	361.2	280.9	239.6
669	783.1	763.5	686.6	511	558.2	359.8	279.8	238.7
669.2	780.7	761.3	684.1	509.4	556.5	358.3	278.9	237.8
669.4	779	758.7	682.4	507.9	554.9	357.4	278.1	236.7
669.6	777.2	756.5	680.7	506.3	553.1	356.3	277.1	235.5
669.8	774.6	753.2	678.2	504.7	551.4	354.9	276.4	234.4
670	771.8	750.8	676.2	503.5	550.1	354	275.7	233.5
670.2	769.2	748.4	674.1	502.1	548.5	352.9	274.6	232.8
670.4	766.6	746.2	671.6	500.5	546.7	351.7	273.6	231.6
670.6	764.5	744	669.3	498.9	545	350	272.9	230.5
670.8	762.3	742.3	667.5	497.1	543	348.7	272.1	229.9
671	759	739.7	665.1	495.9	541.7	347.9	271	229
671.2	756.6	736.8	663.1	494.8	540.5	346.9	270.3	227.9
671.4	754.5	734.1	660.8	493.3	538.9	345.7	269.3	227
671.6	751.8	731.8	658.9	491.6	537	344.5	268.3	226
671.8	749	728.8	656.5	490.1	535.4	343.5	267.6	224.9
672	746.5	726.5	653.8	488.4	533.6	342.5	266.5	224.3
672.2	743.9	724.1	651	487	532	341.2	265.4	223.3
672.4	741.2	721.3	648.8	485.4	530.3	340.1	264.7	222.4
672.6	738	718.6	646.7	484.1	528.9	338.8	263.6	221.3
672.8	735	716.6	644.6	482.7	527.4	337.4	262.5	220.3
673	732.7	713.7	642.5	481.1	525.5	336.3	261.3	219.4
673.2	730.1	710.9	640	479.4	523.7	335	260.3	218.6
673.4	728.2	708.5	638.4	477.7	521.9	334	259.5	217.6
673.6	725.4	705.9	636.6	476.6	520.6	332.7	258.7	216.8
673.8	723	703.5	634.6	475	518.9	331.6	258	215.9
674	720.6	701.5	632.8	473.5	517.3	329.9	257.4	215.3
674.2	718.4	698.6	630.5	472.2	515.8	329.1	256.6	214.6
674.4	715.8	696.2	628	471	514.5	328.3	256.1	214
674.6	713.2	693.4	625.3	469.3	512.7	327	255.1	213.2
674.8	710.3	690.7	623.4	467.9	511.2	325.8	254	212.6
675	708.1	687.9	621.4	466.3	509.4	324.3	253.1	211.6
675.2	705.7	684.5	619.4	464.9	507.9	322.6	252.1	210.7
675.4	702.7	682.1	616.9	463.3	506.2	321.2	251.2	210
675.6	700.1	679.6	614.5	461.7	504.3	319.6	250.3	208.9
675.8	697.1	677.4	612.4	459.6	502.1	318.5	249.4	208.2
676	694.4	674.8	610.2	458.1	500.5	317.6	248.6	207.2
676.2	691.6	671.8	607.9	456.2	498.3	316.7	248	206.5
676.4	688.7	669.3	605.6	454.6	496.6	315.5	247.4	205.7
676.6	685.8	666.6	603.9	453.2	495.1	314.5	246.3	204.8
676.8	683	663.4	601.9	451.6	493.3	313.4	245.4	204.1
677	680.6	661.2	599.3	450.5	492.1	312.6	244.9	203.2
677.2	677.7	657.9	597.4	448.8	490.3	311.4	243.9	202.7
677.4	675.3	655.2	595.2	447	488.3	310.2	243	201.8
677.6	672.5	652.4	593.1	445.1	486.2	309	242	201.2
677.8	670.5	649.5	590.6	443.8	484.8	308.1	241.1	200.3
678	668.2	646.4	588.4	442.8	483.8	307.2	240.1	199.6
678.2	665.5	644.1	585.7	441.7	482.5	306.3	239.3	198.9
678.4	662.5	641.9	583.1	439.8	480.5	305.3	238.6	198.1
678.6	659.4	639.4	581.2	438.1	478.6	304.3	237.8	197.6
678.8	656.5	636.5	579.1	437.1	477.5	303.2	237.2	196.8
679	653.8	634.2	576.9	435.5	475.7	302.2	236.2	196.3
679.2	651	631.5	574.7	433.8	473.9	301.4	235.5	196.1
679.4	648.7	629.2	572.8	432.5	472.4	300.2	234.6	195.4
679.6	645.8	626.7	570.6	431.2	471	299	233.9	194.7
679.8	643.2	624.6	568.3	429.1	468.8	298.3	233	194.3
680	640.2	622.3	566.2	427.7	467.3	296.9	232	193.5
680.2	637.4	619.9	564.4	426	465.3	295.8	231.2	192.8
680.4	634.2	617.4	562.1	423.9	463.1	294.9	230.3	192.1
680.6	631.2	614.7	559.9	422.2	461.2	293.8	229.4	191.8
680.8	629.2	612.2	557.7	420.6	459.5	292.7	228.8	191
681	626.6	609.5	555.9	419.4	458.2	291.8	228	190.7
681.2	623.8	607.5	553.5	417.7	456.4	290.5	227.2	190.1
681.4	621.8	604.9	552	416.4	454.9	289.8	226.4	189.6
681.6	618.9	602.5	550	414.6	452.9	288.5	225.7	188.7
681.8	616.8	600	548.1	412.8	451	286.9	224.7	188.1
682	615.1	597.2	546	411.6	449.6	285.5	223.9	187.5
682.2	613.1	594.7	544.1	410.2	448.1	284.7	223.5	187.2
682.4	610.9	592.2	542	408.7	446.5	283.9	222.9	186.5
682.6	608.3	589.6	540	407.1	444.7	282.9	222.2	186
682.8	605.6	587.4	538.3	405.8	443.3	282	221.5	185.1
683	603	585.3	536.2	404.1	441.5	281.4	221	184.5
683.2	600.6	582.9	533.9	402.8	440.1	280.6	220	184.1
683.4	598	580.7	531.6	401.7	438.8	280.1	219.3	183.4
683.6	595.9	578.2	530	400.4	437.4	279.3	218.7	182.7
683.8	593.2	576.2	528.3	399.2	436.1	278.5	217.9	182.3
684	590.9	574.4	526.1	397.6	434.4	277.9	217.3	181.8
684.2	588.6	572.2	524.2	396.1	432.7	276.7	216.8	181.3
684.4	585.6	569.3	522.2	395.1	431.6	275.8	216.1	180.4
684.6	583.7	567.2	520.4	393.7	430.1	275.2	215.5	179.8
684.8	581.3	564.7	518.4	392.1	428.3	274.2	215	179.2
685	579.3	562.8	516	390.7	426.8	273	214.3	179.1
685.2	577.1	560.5	514.3	389.2	425.2	272.1	213.9	178.7
685.4	575	558.4	512.8	387.7	423.6	271.5	213	178.4
685.6	572.2	556.6	510.7	386.4	422.1	270.7	212.4	178
685.8	569.9	554.4	508.7	385.2	420.8	270.1	211.9	177.5
686	567.9	552.7	507.1	384.3	419.8	269.2	211.3	177.3
686.2	565.6	550.5	505.2	383.3	418.8	268.6	210.4	176.8
686.4	562.9	548.5	503.7	381.8	417	268.1	209.6	176.4
686.6	560.8	546.5	501.5	380.3	415.4	267.3	208.9	176.3
686.8	558.4	544.6	499.1	378.9	413.9	266.7	208.5	175.7
687	555.8	542.4	497.5	377.5	412.4	265.9	208.2	175.5
687.2	553.7	540.1	495.9	376.3	411	265.1	207.8	175
687.4	552	538.5	493.9	375	409.7	264.4	207.6	174.5
687.6	550	536.7	492.2	373.5	408.1	263.6	207.3	173.9
687.8	547.7	534.8	490.8	372.3	406.7	262.9	206.7	174
688	545.9	533.3	489.1	370.9	405.2	261.9	206	173.5
688.2	543.6	531.2	487.2	369.9	404.1	261.4	205.4	173.2
688.4	541.3	529.5	485.6	368.4	402.5	260.6	205	172.8
688.6	539.4	527.4	483.9	367.3	401.2	260	204.5	172.3
688.8	537.3	525.3	481.8	366.3	400.1	259.2	204	172
689	535.2	523.2	480.5	364.8	398.5	259	203.3	171.6
689.2	533.4	521.1	479	363.6	397.2	258.3	203	171.2
689.4	531.1	519.1	477.4	362.2	395.6	257.3	202.7	170.8
689.6	528.8	517	475.6	360.9	394.2	256.4	202.6	170.4
689.8	526.9	514.7	473.9	359.8	393.1	255.7	201.9	170.1
690	525.2	512.6	472.4	358.6	391.8	254.9	201.4	169.7
690.2	523.5	510.8	470.6	357.6	390.7	254.5	201	169.8
690.4	521.5	508.7	469.3	356.4	389.3	253.8	200.8	169.4
690.6	519.8	506.9	467.4	355.2	388	253.1	200.2	168.8
690.8	517.9	504.9	466.1	354.4	387.2	252.5	200	168.4
691	516	503.4	464.5	353.2	385.9	252.1	199.4	168.2
691.2	514.5	501.5	462.9	352.2	384.7	251.5	198.9	168.1
691.4	512.9	499.2	461.4	351.5	384	251.1	198.8	168.2
691.6	511.1	497	459.8	350.2	382.6	250.2	198.2	167.6
691.8	509.3	495.3	458.2	349.1	381.4	249.5	197.9	167.1
692	507.6	493.6	456.4	347.8	380	249.1	197.6	167.2
692.2	505.7	492.2	455.1	347.1	379.1	248.5	197.5	167.1
692.4	504	490.5	453.7	346.4	378.4	247.8	197	166.9
692.6	502.7	489.3	452.1	345.4	377.3	246.9	196.3	166.7
692.8	500.8	487.3	450.6	344.7	376.6	246.3	196.1	166.4
693	499.1	485.8	449.6	343.8	375.6	245.8	195.9	166
693.2	497.4	483.9	447.9	342.9	374.6	245.4	195.2	165.9
693.4	495.6	482.2	446.5	342	373.6	244.3	194.5	165.8
693.6	493.9	480.9	444.7	341.5	373	243.6	194.3	165.5
693.8	491.9	479.4	443.5	341	372.5	243	193.8	165.5
694	490.3	477.7	442.2	339.7	371.1	242.4	193.5	165.2
694.2	488.7	475.7	441.4	338.8	370.1	242.4	193.4	165
694.4	486.8	473.9	440.5	337.9	369.2	241.6	192.8	164.6
694.6	485.4	472.4	439.3	337	368.1	241.4	192.5	165
694.8	483.6	470.9	438	335.9	366.9	240.9	192.2	164.5
695	482.2	469.4	436.9	334.8	365.7	240.5	191.8	164.1
695.2	481.1	468	435.3	334	364.9	240.1	191.5	164.1
695.4	479.9	466.4	434	332.9	363.7	239.6	191.3	163.6
695.6	478.2	464.8	432.5	332.2	362.9	239.1	191.1	163.5
695.8	476.7	463.5	431.2	331.4	362	238.5	190.8	163
696	475.5	461.9	430	330.4	360.9	237.9	190.8	163
696.2	473.6	460.6	428.2	329.5	360	237.1	190.3	163
696.4	471.7	459.1	426.7	328.4	358.8	236.7	190.1	162.8
696.6	470.2	457.4	425.9	327	357.2	236.4	189.8	162.7
696.8	469	455.7	424.8	325.8	355.9	235.7	189.6	162.5
697	467.6	454.2	423.8	325.1	355.1	235.2	189.5	162.4
697.2	466.2	452.7	422.3	324.3	354.3	234.5	189.3	162.2
697.4	465.2	451.2	421.5	323.4	353.3	234.3	188.9	161.9
697.6	463.9	450	420.2	322.9	352.8	234	188.6	161.8
697.8	462.2	448.9	419	322.3	352	233.5	188.6	161.9
698	461.2	447.9	417.8	321.3	351	233.4	188.4	161.6
698.2	459.5	447	416.5	320.4	350	233.1	188.3	161.6
698.4	458.1	446.2	415.4	319.7	349.3	232.5	188.3	161.5
698.6	456.8	445	414.5	319	348.5	231.8	188	161.6
698.8	455	443.6	413.2	318.3	347.8	231.4	187.9	161.5
699	453.5	442.2	411.7	317.7	347.1	231.3	187.8	161.6
699.2	452.3	441.2	410.6	317.1	346.4	230.9	187.8	161.7
699.4	451	440	409.9	316.5	345.7	230.5	187.6	161.6
699.6	449.4	438.4	408.8	316	345.2	230.3	187.6	161.6
699.8	447.7	437.7	408	315.6	344.8	230.1	187.4	161.5
700	446.3	436.6	407.2	314.8	343.9	230	187.3	161.3
700.2	445.1	435.4	405.8	313.8	342.8	229.8	186.8	161.3
700.4	443.6	434.3	404.9	313.1	342.1	229.3	186.7	161.2
700.6	442.1	433.1	403.8	312.5	341.4	228.7	186.6	161.3
700.8	440.8	431.7	402.7	312	340.8	228.4	186.5	161.5
701	439.7	430.5	401.7	311.7	340.5	228.5	186.5	161.6
701.2	438.5	429.2	400.9	311.4	340.1	228.4	186.4	161.6
701.4	437.4	427.7	399.9	310.9	339.6	228.1	186.6	161.6
701.6	436.4	426.4	399	309.8	338.4	227.6	186.5	161.8
701.8	434.8	425.2	398.1	309.3	337.9	227.1	186.5	161.6
702	433.5	423.9	397	309	337.6	227	186.4	161.6
702.2	432.6	422.7	395.9	308.4	336.9	227	186.3	161.7
702.4	431	421.2	395.1	307.5	335.9	226.8	186.3	161.8
702.6	429.7	420.1	394.2	306.7	335	226.8	186	161.9
702.8	428.5	419	393.5	306.1	334.4	226.5	185.9	161.8
703	427.2	417.8	392.4	305.4	333.6	226.3	185.6	161.9
703.2	426.5	416.4	391.6	304.7	332.9	225.9	185.6	161.7
703.4	425.6	415	390.9	303.7	331.8	225.9	185.6	161.8
703.6	424.2	414.3	390.1	303.2	331.3	225.6	185.3	161.7
703.8	423.3	412.8	388.9	302.7	330.7	225.7	185.3	161.9
704	422	411.6	387.9	302.2	330.1	225.8	185.5	161.8
704.2	420.3	410.2	386.9	301.5	329.3	225.4	185.5	162
704.4	419	409.3	385.8	300.8	328.6	225.4	185.3	162.5
704.6	417.9	408.1	384.8	299.5	327.2	225.2	185.4	162.4
704.8	416.8	406.6	384	299	326.7	225.4	185.1	162.5
705	415.9	405.6	382.9	298.2	325.8	224.8	185.1	162.8
705.2	414.5	404.7	381.6	297.5	325	224.5	185	162.8
705.4	413.8	403.6	380.2	296.6	324	224.4	185	163.2
705.6	412.7	402.8	379.6	295.9	323.2	224.3	184.9	163.2
705.8	411.3	401.8	378.7	295.4	322.7	224	184.8	163.5
706	410.3	400.7	377.7	295.1	322.4	223.7	185.1	163.4
706.2	409.3	399.7	376.9	294.5	321.7	223.7	185	163.6
706.4	408.4	398.6	376.2	293.8	321	223.6	184.8	164.1
706.6	407.3	397.8	375.4	293.5	320.7	223.3	185	163.8
706.8	406.2	396.8	374.8	293	320.1	222.9	185.1	163.9
707	404.9	395.9	373.9	292.1	319.1	222.9	185.6	164.3
707.2	403.8	394.7	373.4	291.6	318.5	222.6	185.7	164.5
707.4	402.7	393.7	372.5	290.9	317.8	222.4	185.5	164.8
707.6	401.7	393	371.7	290.3	317.1	222.3	185.6	164.8
707.8	401.1	391.9	370.5	289.9	316.7	222.3	185.7	165.2
708	399.9	391	369.3	289.4	316.2	222.4	185.6	165.6
708.2	399.1	390.2	368.7	288.7	315.4	222.4	185.4	165.9
708.4	398.3	389.6	367.7	288	314.7	222.3	185.5	166
708.6	397.2	388.4	366.9	287.5	314.1	222.4	185.6	166.1
708.8	396.5	388.3	366.1	286.9	313.4	222.4	185.7	166.3
709	395.5	387.1	365.5	286.1	312.5	222.3	185.6	166.4
709.2	394.7	386.3	364.8	285.8	312.2	222.2	185.4	166.7
709.4	393.4	385.3	364	285.1	311.4	222.1	185.6	166.9
709.6	392.2	384.4	363.2	284.7	311	222	186	167
709.8	390.9	383.7	362.4	284	310.3	221.8	186.1	167.1
710	389.5	382.8	361.8	283.4	309.6	221.7	186.1	167.1
710.2	388.2	381.7	361.2	283	309.2	221.6	186.3	167.5
710.4	387.3	380.6	360.3	282.5	308.7	221	186.6	167.8
710.6	386.4	380	359.3	281.8	307.8	220.7	186.3	168
710.8	385.3	378.6	358.3	281.3	307.3	220.8	186.4	168.6
711	384	377.5	357.5	280.8	306.7	220.7	186.2	168.6
711.2	383.2	376.3	356.9	280.2	306.1	220.9	186.5	168.7
711.4	382.3	375.3	356.4	279.5	305.3	220.9	187.1	168.7
711.6	381.5	374.1	355.5	279.2	305	220.9	187.3	168.9
711.8	380.3	373.1	355	279.1	304.9	220.8	187.4	169.3
712	379.5	372.3	354	278.5	304.3	220.8	187.7	169.7
712.2	378.4	371.3	353	277.9	303.6	220.9	187.7	169.9
712.4	377.6	370.2	352	277.4	303	221	188.1	170.1
712.6	376.2	369.1	351.4	276.9	302.5	221.1	187.8	170.2
712.8	375.1	368.1	350.4	276.9	302.5	220.8	187.6	170.5
713	373.8	367	349.2	276.4	301.9	220.5	187.6	170.7
713.2	373.1	366	347.9	276.1	301.6	220.2	187.7	170.7
713.4	372.1	364.9	347.1	275.7	301.2	220.3	187.9	171.1
713.6	371.3	363.8	346.2	275	300.4	220.1	188.1	171.2
713.8	370.5	362.4	345.5	274.5	299.9	220.5	188.6	171.4
714	369.9	361.4	344.7	273.6	298.9	220.7	188.9	171.4
714.2	368.8	360.6	343.5	273.1	298.4	220.5	189.2	171.8
714.4	367.8	359.8	342.8	272.5	297.6	220.4	189.4	172
714.6	366.9	358.8	341.9	271.9	297	220.1	189.3	171.9
714.8	366	357.5	341.3	271.2	296.2	219.8	189.5	172.1
715	364.9	356.7	340.6	270.9	295.9	219.7	189.7	172
715.2	363.6	355.6	339.8	270.2	295.2	219.6	190.2	171.9
715.4	362.6	354.7	339.2	269.6	294.5	219.8	190.2	172
715.6	361.3	353.7	338.4	268.9	293.8	220	190.4	172
715.8	359.9	352.8	337.6	268.6	293.5	220.2	190.3	172
716	358.9	351.5	337.1	268.1	292.9	220.1	190.2	172.2
716.2	357.9	350.5	336.2	267.5	292.3	220.3	190.3	172.4
716.4	356.7	349.3	335.3	267	291.6	220.1	190.2	172.8
716.6	355.9	348	334.1	266.4	291	220	190.3	173
716.8	355.1	346.8	333.1	266.2	290.8	219.5	190.2	173.1
717	354.3	345.7	332.3	265.6	290.1	219	190.3	173.2
717.2	353.2	344.7	331.4	265	289.5	219.2	190.6	173.3
717.4	352.1	343.9	330.7	264.7	289.2	219	190.6	173.5
717.6	351.2	343.2	329.9	264.1	288.5	218.7	190.5	173.8
717.8	349.9	342	329.3	263.4	287.8	218.7	190.9	174.2
718	349.2	340.8	327.8	263	287.3	218.7	191.2	174.5
718.2	348	340.1	326.7	262.5	286.8	218.9	191.2	174.7
718.4	346.8	339.2	325.9	262.2	286.4	218.9	191.4	174.9
718.6	345.6	337.9	325.7	262	286.2	219	191.7	174.9
718.8	344.6	337	325.2	261.2	285.3	218.9	191.5	175
719	343.7	336	324.1	260.7	284.8	219	191.5	175.3
719.2	342.6	335	323.3	260	284	218.6	191.8	175.7
719.4	341.3	334	322.2	259.2	283.2	218.8	192	175.9
719.6	340.6	332.5	321.4	258.5	282.4	219	192.1	176.1
719.8	339.7	331.5	320.5	257.9	281.8	219.1	192	176.2
720	338.9	330.2	319.6	257.6	281.5	219	192.5	176.2
720.2	338.1	329.4	318.8	256.8	280.5	219	192.7	176.6
720.4	337.1	328.2	318.5	256.5	280.2	219.2	192.8	177
720.6	335.7	327	317.9	256.1	279.7	219	192.6	177.3
720.8	334.8	326	317.2	255.3	278.9	218.9	192.5	177.5
721	333.9	324.9	316.2	255	278.6	219.1	192.5	177.5
721.2	332.8	324	315.5	254.6	278.1	218.9	192.4	177.8
721.4	331.6	322.9	314.9	254.1	277.6	218.5	192.2	178.2
721.6	330.5	321.9	313.6	253.5	277	218.3	192.4	178.3
721.8	329.7	321.1	312.8	253.1	276.5	218.2	192.7	178.7
722	328.6	320	311.9	252.5	275.8	218.3	192.7	179
722.2	327.9	318.6	311.2	251.8	275	218.2	193	179
722.4	326.6	318.1	310.3	251.2	274.4	218.1	193	179
722.6	325.5	317.5	309.9	250.8	274	218.2	193.3	179.3
722.8	324.6	316.6	309.1	250.6	273.7	218.1	193.4	179.6
723	323.6	315.8	308.3	250	273.1	218.3	193.4	179.7
723.2	322.4	314.8	307.2	249.3	272.4	218.4	193.5	179.9
723.4	321.5	314.3	306.4	249	272	218.5	193.7	180.1
723.6	320.2	313.5	305.6	248.2	271.2	218.2	193.8	180.2
723.8	319.3	312.4	305	247.9	270.9	218	194	180.6
724	318.1	311.5	303.8	247.6	270.5	217.7	194.2	180.8
724.2	317.4	310.3	303.3	247.4	270.2	217.7	194.5	181.3
724.4	316.7	309.4	302.4	246.9	269.7	217.4	195	181.8
724.6	315.8	308.4	301.5	246.7	269.5	217.1	194.8	182.2
724.8	314.7	307.5	300.6	245.9	268.6	217.4	194.9	182.5
725	313.5	306.7	299.9	245.2	267.9	217.2	195.2	183.2
725.2	312.5	306.2	298.9	244.5	267.1	217.1	195.4	183.6
725.4	311.6	305	298	244.3	266.9	217	195.6	183.8
725.6	310.8	304.3	297.2	244.2	266.8	216.8	195.7	184.3
725.8	309.2	303.5	296.6	243.8	266.4	216.7	196.1	184.5
726	308.3	302.6	295.9	243.1	265.6	217	196.1	184.8
726.2	307.5	301.4	294.9	242.4	264.8	216.9	196.3	185
726.4	306.7	300.3	294.4	242.1	264.4	216.8	196.3	185.5
726.6	305.9	299.1	293.7	241.6	263.9	216.9	196.3	185.3
726.8	304.8	297.7	293.2	241	263.3	216.8	196.6	185.5
727	303.6	296.5	292.7	240.4	262.6	216.7	197.1	185.6
727.2	302.2	295.7	291.7	239.7	261.9	216.6	197.2	185.6
727.4	301.3	294.4	290.9	239	261.1	216.8	197.2	185.9
727.6	300.2	293.4	290	238.8	260.9	216.9	197.5	185.7
727.8	299	292.6	289.1	238.2	260.3	216.8	197.7	186.1
728	297.7	291.3	288.2	237.8	259.8	216.8	197.6	186.4
728.2	296.3	290.3	287.3	237.5	259.4	216.9	197.3	186.7
728.4	295.3	289.2	286.4	237	258.9	217	197.4	187.2
728.6	294.5	288.3	285.3	236.2	258	216.9	197.5	187.3
728.8	293.4	287.1	284.2	235.6	257.4	216.7	197.8	187.5
729	292.1	285.9	283.2	235	256.7	216.5	197.7	187.7
729.2	290.8	284.8	282.4	234.5	256.2	216.4	198	187.9
729.4	289.9	284	281.4	234.1	255.8	216.2	198.5	187.9
729.6	288.9	282.8	280.6	233.5	255.1	216	198.5	188.1
729.8	287.9	281.9	279.9	232.7	254.3	215.9	198.6	188.4
730	286.8	281	279.2	232.3	253.7	216	198.9	188.5
730.2	285.8	279.8	278.4	231.7	253.1	216.1	199	188.5
730.4	284.4	278.8	277.8	231.1	252.4	215.7	199.2	188.7
730.6	283.4	277.6	276.9	230.7	252	215.4	199.3	188.7
730.8	282.5	276.5	276.2	230	251.3	215.2	199.6	188.7
731	281.6	275.7	275.2	229.5	250.7	215.2	199.7	188.6
731.2	280.6	274.7	274	229	250.2	215.3	199.8	189.1
731.4	279.4	274	273.2	228.7	249.9	215.3	199.7	188.7
731.6	278.4	273	272.3	228.2	249.3	215.2	199.9	189
731.8	277.3	271.9	271.8	227.7	248.8	215.2	200	189.3
732	276.2	270.6	271.1	227.1	248	215	200.4	189.6
732.2	275.2	269.6	270.5	226.4	247.3	215	200.4	190.1
732.4	274.5	268.5	269.6	225.6	246.4	214.7	200.7	190.1
732.6	273.6	267.4	268.8	225	245.8	214.4	200.5	190
732.8	272.7	266.4	267.8	224.2	244.9	214.3	201	190.2
733	271.5	265.6	266.9	224.1	244.8	214.4	201.3	190.7
733.2	270.4	264.7	266.1	223.7	244.4	214.3	201	190.7
733.4	269.3	263.6	265	223.5	244.2	214.1	201.3	191
733.6	268.3	262.3	264.2	223.1	243.8	213.8	200.9	191.5
733.8	267.1	261.3	263.7	222.6	243.2	213.8	201.1	191.5
734	266.1	259.9	263.2	221.9	242.4	213.8	201.4	191.6
734.2	265.3	259	262.2	221.4	241.8	213.4	201.4	192
734.4	264.3	258.2	261.3	220.9	241.3	213.3	201.7	192.5
734.6	263.5	257.4	260.6	220.5	240.9	213.6	201.8	192.8
734.8	262.6	256.1	259.6	219.9	240.2	213.3	201.9	193.3
735	261.5	255.3	258.6	219.1	239.4	213.2	202	193.6
735.2	260.3	254.3	257.6	218.4	238.6	213.3	202	193.8
735.4	259.4	253	256.5	217.9	238.1	213.3	202.1	194.1
735.6	258.4	251.8	255.8	217.5	237.5	213.4	202.3	194.4
735.8	257.6	250.8	254.9	216.7	236.7	213	202.4	194.9
736	256.7	249.9	254.2	216.1	236	212.8	202.6	195.3
736.2	255.5	248.7	253.5	215.4	235.3	212.5	203	195.5
736.4	254.5	247.7	252.6	214.9	234.8	212.5	203.2	196.1
736.6	254	246.9	252	214.3	234.1	212.8	203.2	196.2
736.8	253.1	246	251.1	213.8	233.6	212.9	203.3	196.3
737	252.4	245.3	250.4	213.3	233	212.6	203.5	196.7
737.2	251.3	244.3	249.9	212.8	232.5	212.2	203.7	196.7
737.4	250.4	243.3	249.2	212.7	232.4	211.9	203.5	197.1
737.6	249.5	242.3	248.2	212.3	231.9	211.8	203.7	197.3
737.8	248.4	241.2	247.2	211.7	231.2	211.8	203.6	197.5
738	247.7	240.2	246.6	211.4	230.9	211.3	203.6	197.6
738.2	246.6	239.3	245.9	210.8	230.3	211	203.5	197.9
738.4	245.8	238.5	245.3	210.4	229.8	210.6	203.6	198.4
738.6	244.7	237.9	244.4	210.3	229.7	210.9	203.5	198.5
738.8	243.4	236.8	243.6	210.1	229.5	210.6	203.6	199
739	242.3	235.8	242.8	209.8	229.2	210.7	203.6	199.4
739.2	241.2	235	242.1	209	228.3	210.5	203.6	199.6
739.4	240.2	233.8	241.5	208.5	227.8	210.1	203.7	199.8
739.6	239.2	233.3	240.9	208.4	227.7	210	203.8	200.2
739.8	238.4	232.6	240.2	207.6	226.8	210.2	204	200.7
740	237.3	231.7	239.4	207.2	226.3	209.8	204.3	200.9
740.2	236.2	230.8	238.8	206.5	225.6	209.7	204.7	201
740.4	235.1	230.3	238.3	206.1	225.1	209.9	204.9	201.4
740.6	234.4	229.4	237.8	205.8	224.8	210	205.3	201.3
740.8	233.4	228.4	236.9	205.5	224.5	210.1	205.2	201.3
741	232.6	227.8	236.3	204.8	223.7	210	205.3	201.5
741.2	231.5	226.9	235.3	204.2	223.1	209.6	205.2	201.4
741.4	230.5	225.9	234.3	203.7	222.6	209.6	205.6	201.9
741.6	229.4	225	233.5	203.1	221.9	209.8	205.7	202.2
741.8	228.5	224	232.7	202.5	221.2	209.8	205.9	202.6
742	227.6	223	232.2	201.7	220.3	209.8	205.9	202.8
742.2	226.5	222.1	231.5	201.3	219.9	209.6	206.1	203.1
742.4	225.7	221.3	231.1	201.2	219.8	209.3	206.2	203.5
742.6	224.8	220.5	230.6	200.7	219.2	209.5	206.7	203.6
742.8	223.8	219.7	230.1	200.3	218.8	209.2	206.7	203.8
743	223.2	218.7	229.8	200.1	218.6	209.2	206.9	203.8
743.2	222.3	217.7	229.2	199.5	217.9	209.1	207.2	204.2
743.4	221.3	216.9	228.5	199.2	217.6	208.9	207.1	204.7
743.6	220.4	216.1	227.6	198.5	216.9	208.8	207	204.7
743.8	219.8	215.2	227	197.9	216.2	208.6	206.8	204.7
744	219	214.1	226.2	197.5	215.8	208.7	206.7	205
744.2	218.1	213.1	225.5	197.2	215.4	209	207	205.3
744.4	217.4	212.5	224.8	197	215.2	208.9	206.8	205.5
744.6	216.5	211.7	224	196.4	214.5	208.9	206.6	205.8
744.8	215.6	210.8	223.2	196.2	214.3	209.1	206.6	206.1
745	214.6	209.9	222.5	195.8	213.9	208.8	206.8	206.5
745.2	213.7	209.2	221.7	195.4	213.5	208.9	206.8	207.2
745.4	212.7	208.7	220.7	194.8	212.8	209.3	206.6	207.3
745.6	211.8	207.9	219.8	194.1	212.1	209.2	206.8	207.4
745.8	210.9	207	219.1	193.9	211.8	209.1	207	207.8
746	210	206.4	218.4	193.5	211.4	209.2	207.4	208.1
746.2	208.9	206	217.5	192.8	210.7	209	207.6	208.4
746.4	208.3	205.3	217	192.2	209.9	209.1	207.7	209
746.6	207.8	204.3	216.2	191.8	209.5	209.2	207.9	209.7
746.8	206.9	203.6	215.8	191.5	209.2	209.3	208.1	210
747	206	202.8	215	191.1	208.7	209.1	208.4	210.1
747.2	205	202.1	214.3	190.9	208.5	208.9	208.6	210.2
747.4	204.2	201.3	213.8	190.4	208	208.6	208.9	210.6
747.6	203.4	200.4	212.9	189.9	207.5	208.4	209	210.6
747.8	202.4	199.7	212.3	189.6	207.1	208.5	209.2	210.9
748	201.8	199	211.5	189.2	206.7	208.5	209.1	211
748.2	200.9	197.9	210.6	189	206.5	208.4	209.4	211.2
748.4	200.1	197.2	210	188.6	206.1	208.6	209.4	211.5
748.6	199.3	196.6	209.4	188	205.4	208.5	209.5	211.5
748.8	198.7	196.1	209.1	187.4	204.7	208.2	209.8	211.9
749	197.9	195.5	208.7	187.1	204.3	207.9	210	212.3
749.2	197.2	194.8	208.2	186.8	204	207.9	210.4	212.4
749.4	196.3	194	207.5	186.6	203.8	207.9	210.7	212.6
749.6	195.7	193.1	206.9	186.1	203.3	207.8	210.9	212.7
749.8	195	192.5	206.1	185.8	203	208.1	210.8	213.2
750	194.3	191.9	205.5	185.5	202.6	208	210.8	213.4
750.2	193.8	191.5	204.8	185.3	202.4	208.3	210.9	213.5
750.4	193.1	190.5	204.2	184.9	202	208.5	211	213.9
750.6	192.5	189.7	203.7	184.1	201.1	208.4	210.8	214.2
750.8	191.9	188.9	203.1	183.7	200.7	208.3	211	214.3
751	191.2	188.3	202.6	183.4	200.4	208.6	210.9	214.7
751.2	190.4	187.4	201.9	183.1	200.1	208	211	215.2
751.4	189.7	186.7	201.1	182.5	199.4	208	211	215.2
751.6	188.9	185.7	200.7	181.8	198.6	207.7	211.1	215.5
751.8	188.1	184.9	200.1	181.3	198	207.4	211.4	216.3
752	187.2	184	199.6	181	197.7	207.2	211.2	216.5
752.2	186.5	183.2	198.9	180.4	197.1	206.8	211.1	216.7
752.4	185.9	182.4	198.2	180.4	197.1	206.8	211.4	216.6
752.6	185.1	181.7	197.5	180	196.6	206.5	211.7	216.4
752.8	184.4	181	197	179.5	196.1	206.7	212	217.4
753	183.6	180.3	196.4	179.4	196	206.5	212	217.5
753.2	182.9	179.7	195.9	178.8	195.4	206.3	212.3	217.7
753.4	182.4	178.8	195.3	178.4	194.9	206.2	212.3	217.7
753.6	181.8	178.1	194.4	177.9	194.4	206.1	212.3	217.7
753.8	181	177.5	193.8	177.7	194.2	206.2	212.1	217.8
754	180.3	176.8	193.2	177.5	193.9	205.6	212.3	217.9
754.2	179.3	176.2	192.8	177.3	193.6	205.9	212.3	218.5
754.4	178.7	175.5	192.4	176.8	193.1	206.1	212.4	218.6
754.6	178	174.7	192.1	176.4	192.7	205.9	212.7	219.2
754.8	177.4	174.3	191.7	176.1	192.4	206	212.9	219.4
755	176.7	173.7	191	175.7	191.9	205.8	212.9	219.5
755.2	175.8	173.2	190.4	175.1	191.3	205.5	212.6	219.6
755.4	175.2	172.6	189.9	174.8	191	205.7	212.5	219.8
755.6	174.5	171.8	189.4	174.4	190.5	205.6	212.5	220
755.8	173.8	171	188.9	174.2	190.3	204.8	212.5	219.9
756	173	170.3	188.4	173.9	190	205	212.5	220.2
756.2	172.4	169.8	187.9	173.2	189.2	204.7	212.8	220.6
756.4	171.7	169.2	187.3	172.7	188.7	204.8	212.8	220.8
756.6	171.1	168.6	186.8	172.4	188.3	204.5	212.6	220.9
756.8	170.3	167.8	186.1	172	187.9	204.4	212.8	221
757	169.6	167	185.9	171.5	187.3	204.1	212.7	221.1
757.2	169	166.3	185.6	171.5	187.3	204	212.5	221.1
757.4	168.7	165.6	184.8	171.1	186.9	204.2	212.5	221.2
757.6	167.9	164.8	184.3	170.5	186.2	203.9	212.7	221.6
757.8	167.1	164.1	183.5	170.2	185.9	203.9	212.2	221.8
758	166.5	163.4	182.8	169.7	185.4	203.4	212.2	221.8
758.2	165.8	162.8	182.4	169.1	184.7	203.2	212.3	221.9
758.4	165.2	162.3	181.7	168.5	184.1	203.1	212.4	222.4
758.6	164.5	161.7	181.4	168.1	183.7	202.9	212.5	222.5
758.8	164	161.3	181	167.5	183	202.9	212.3	222.6
759	163.2	160.4	180.5	167.4	182.8	202.7	212.5	222.6
759.2	162.6	159.8	179.8	167.2	182.6	202.3	212.7	223
759.4	162	159	179.2	167	182.4	202	212.7	223.5
759.6	161.3	158.6	178.8	166.4	181.7	201.8	212.8	223.9
759.8	160.7	157.7	178.1	166.1	181.4	201.4	213	223.8
760	160.1	157	177.6	165.5	180.8	201.3	212.8	224.3
760.2	159.2	156.3	177.4	165.3	180.6	201.1	212.6	224.5
760.4	158.6	156	177.2	165	180.2	200.9	212.5	224.5
760.6	157.8	155.5	176.7	164.6	179.8	200.9	212.3	224.4
760.8	157.1	154.9	175.9	164.3	179.5	201.1	212.1	224.9
761	156.3	154.2	175.2	163.6	178.7	200.8	212.3	224.4
761.2	155.4	153.5	174.4	163.1	178.2	200.6	212.2	224.3
761.4	154.9	152.6	173.8	162.8	177.9	200.1	212	224.4
761.6	154.4	152.1	173.5	162.4	177.4	199.9	211.6	224.4
761.8	153.9	151.6	173	162	176.9	199.7	211.8	224.6
762	153.2	150.8	172.4	161.7	176.6	199.5	211.7	224.6
762.2	152.5	150.2	171.7	161.3	176.2	199.2	211.9	225
762.4	152	149.6	171.1	160.8	175.6	199	211.8	225.2
762.6	151.6	149.1	170.7	160.2	175	198.7	211.4	225.3
762.8	151	148.6	169.9	159.6	174.4	198.7	211.8	225.3
763	150.1	148.1	169.3	159.2	173.9	198.6	211.7	225.5
763.2	149.5	147.6	169	158.7	173.4	198.4	211.4	225.6
763.4	148.9	146.9	168.6	158.4	173.1	198.1	211.2	225.8
763.6	148.6	146.3	168.2	157.9	172.5	198.1	210.8	225.9
763.8	147.9	145.7	167.8	157.5	172.1	198.2	210.7	225.9
764	147.4	145	167.3	157.2	171.7	198.3	210.9	226.3
764.2	146.6	144.4	166.6	156.7	171.1	198	210.9	226.6
764.4	146.3	143.7	166	156.1	170.5	197.8	211.2	226.8
764.6	145.6	143.1	165.5	155.4	169.8	197.6	211.1	226.7
764.8	145	142.5	165.2	155.2	169.5	197.4	211.2	226.6
765	144.5	141.9	164.9	154.6	168.9	197	211.3	226.3
765.2	143.9	141.3	164.4	154.2	168.5	196.5	211	226.6
765.4	143.3	140.8	163.9	153.9	168.1	196.5	210.8	226.2
765.6	142.5	140.3	163.2	153.4	167.6	196.3	210.8	226.3
765.8	141.9	139.9	162.7	153.3	167.5	196	210.5	226.3
766	141.2	139.2	162.2	152.7	166.9	196	210.2	226.3
766.2	140.7	138.4	161.7	152.4	166.4	196	210.3	226.4
766.4	140.2	138	161.2	152	166	195.8	210	226.2
766.6	139.7	137.5	160.5	151.7	165.7	195.4	209.9	226.6
766.8	139	136.8	160.1	151.3	165.3	195.3	209.8	226.6
767	138.3	136.3	159.4	150.8	164.7	195.2	209.7	226.6
767.2	137.9	135.5	158.9	150.4	164.3	195	209.6	226.8
767.4	137.3	135.1	158.5	149.8	163.6	194.9	209.7	226.6
767.6	136.7	134.6	157.9	149.4	163.2	194.6	209.8	226.4
767.8	136	134.2	157.2	149.4	163.2	194.2	209.6	226.3
768	135.4	133.5	156.4	148.8	162.6	194.1	209.3	226.2
768.2	134.8	133	155.8	148.5	162.3	194.1	209.4	226
768.4	134.4	132.4	155.2	148	161.7	193.4	209.1	225.9
768.6	133.6	132	154.7	147.6	161.3	193.1	209.3	225.6
768.8	132.8	131.4	154	147.3	160.9	193.1	209.1	225.6
769	132.3	131	153.4	146.8	160.3	192.8	209.1	225.8
769.2	131.7	130.5	152.8	146.5	160	192.3	208.8	225.5
769.4	131.1	130.2	152.3	146	159.5	192.3	208.8	225.6
769.6	130.8	129.6	151.9	145.9	159.4	192	208.4	225.9
769.8	130.2	129	151.1	145.3	158.7	191.3	208.2	226
770	129.7	128.5	150.7	144.9	158.3	190.8	207.8	226
770.2	129.1	127.9	150	144.4	157.8	190.5	207.6	225.8
770.4	128.5	127.5	149.6	144	157.3	190.2	207.6	225.6
770.6	128.1	127.1	149.4	143.7	157	190.2	207.4	225.6
770.8	127.4	126.7	148.6	143.5	156.8	190.2	207.2	225.8
771	126.8	126.1	148.1	143.1	156.4	190	206.8	225.8
771.2	126.4	125.5	147.8	142.6	155.8	189.6	206.7	225.4
771.4	125.8	125.2	147.2	142.4	155.5	189.3	206.9	225.2
771.6	125.3	124.6	146.6	141.8	154.9	188.9	206.9	225
771.8	124.7	124.1	146.1	141.3	154.3	188.6	206.6	225.4
772	124.2	123.4	145.6	140.8	153.8	188.2	206.5	225.2
772.2	123.6	122.9	145.2	140.4	153.4	187.8	206.2	224.7
772.4	123.1	122.3	144.8	140	152.9	187.5	205.9	225.2
772.6	122.4	121.8	144.4	139.7	152.6	187.2	205.7	225.1
772.8	122	121.4	144	139.3	152.2	186.9	205.5	225.1
773	121.6	120.8	143.4	139.1	152	186.4	205.1	225.1
773.2	121	120.3	142.9	138.8	151.7	186.2	204.8	224.9
773.4	120.6	119.8	142.3	138.5	151.3	185.8	204.6	224.9
773.6	120.1	119.2	141.7	138.3	151.1	185.3	204.5	224.7
773.8	119.7	118.7	141.3	138	150.8	184.7	204.1	225
774	119.2	118.2	140.9	137.7	150.5	184.6	203.9	224.6
774.2	118.8	117.7	140.6	137.4	150	184.1	203.6	224.5
774.4	118.2	117.3	139.9	136.8	149.4	183.7	203.3	224.4
774.6	117.8	116.9	139.3	136.4	149	183.7	203.3	224.4
774.8	117.3	116.2	138.7	135.8	148.3	183.5	203.1	224.5
775	116.7	115.6	138.3	135.5	148	183.1	203.1	224.3
775.2	116	115.1	137.8	135.1	147.6	182.7	202.7	224.4
775.4	115.6	114.6	137.2	134.8	147.3	182.4	202.6	223.9
775.6	115	114.2	137	134.4	146.8	182.2	202.4	223.8
775.8	114.4	113.7	136.6	133.8	146.2	181.8	202.1	223.3
776	114.1	113.2	136.1	133.4	145.8	181.4	202.1	223
776.2	113.6	112.7	135.7	132.9	145.2	181.1	202.1	222.7
776.4	113.1	112.3	135.2	132.5	144.7	181	201.9	222.3
776.6	112.6	111.6	134.7	132.2	144.4	180.7	201.6	222.1
776.8	112.2	111.1	134.2	131.8	143.9	180.6	201.5	221.9
777	111.7	110.7	133.5	131.5	143.6	180.4	201.4	222.1
777.2	111.2	110.2	133	131.1	143.2	180.1	201.1	221.8
777.4	110.7	109.9	132.5	130.8	142.9	179.8	200.9	221.7
777.6	110	109.4	131.8	130.4	142.4	179.7	200.8	222
777.8	109.5	109	131.5	130	142	179.3	200.4	221.8
778	109	108.5	131.2	129.9	141.9	178.8	200.4	221.5
778.2	108.5	108.2	130.8	129.3	141.3	178.5	200.1	221.5
778.4	108.1	107.8	130.6	129.2	141.2	178.2	199.7	221.2
778.6	107.8	107.4	130.4	128.8	140.7	177.9	199.4	221.1
778.8	107.3	107	129.8	128.5	140.4	177.4	199	221
779	106.9	106.7	129.3	128.1	140	177.2	198.8	221.1
779.2	106.6	106.3	128.9	127.6	139.4	176.9	198.8	221
779.4	106.2	105.8	128.4	127.4	139.1	176.6	198.8	221.1
779.6	105.9	105.3	128	127.1	138.8	176.3	198.6	220.9
779.8	105.4	105.1	127.7	126.8	138.5	175.9	198.3	221
780	104.8	104.7	127	126.8	138.5	175.6	198.2	220.8
780.2	104.4	104.1	126.6	126.1	137.7	175.3	198	220.4
780.4	104	103.6	125.9	125.8	137.4	174.9	197.7	220.4
780.6	103.5	103.3	125.8	125.5	137.1	174.8	197.1	220.2
780.8	103.1	103	125	125.2	136.8	174.8	197.3	220
781	102.8	102.5	124.4	125	136.6	174.4	196.6	220
781.2	102.5	102.2	124.2	124.7	136.2	173.8	196.3	219.9
781.4	102.1	101.8	123.8	124.3	135.8	173.3	195.9	219.6
781.6	102.1	101.4	123.2	124	135.5	173.1	195.9	219.5
781.8	101.5	101	123	123.5	134.9	172.7	195.6	219.2
782	101	100.6	122.6	123.2	134.6	172.5	195.4	218.9
782.2	100.4	100.2	122.4	122.9	134.3	172.4	195.5	219
782.4	99.8	100	122	122.6	134	172.2	195.4	219
782.6	99.5	99.5	121.6	122.5	133.9	171.7	195.4	219.2
782.8	99.3	99.4	121.1	122.1	133.3	171.3	195	219
783	99.1	99	120.8	122	133.2	170.9	194.9	218.9
783.2	98.7	98.7	120.4	121.7	132.9	170.5	194.7	218.7
783.4	98.2	98.2	120	121.3	132.5	170.3	194.6	218.9
783.6	97.9	98	119.5	120.7	131.8	170	194.2	218.9
783.8	97.7	97.6	119.3	120.2	131.3	169.7	194.1	219
784	97.2	97.2	119	119.9	131	169.4	193.9	218.7
784.2	97	97	118.7	119.6	130.7	169.1	193.8	218.3
784.4	96.7	96.5	118.5	119.4	130.4	168.9	193.9	218.1
784.6	96.2	96.3	118	119.3	130.3	168.6	193.6	217.9
784.8	96	95.9	117.9	119.1	130.1	168.4	193.3	218.3
785	95.6	95.6	117.5	118.9	129.9	168.4	193.1	218.3
785.2	95.2	95.4	117.5	118.5	129.5	168.1	192.7	218.1
785.4	94.6	94.9	117.2	118.2	129.2	167.8	192.5	217.9
785.6	94.4	94.8	116.8	118	128.9	167.5	192.3	217.7
785.8	94	94.3	116.3	117.6	128.5	167.2	192.1	217.5
786	93.6	94	115.7	117.3	128.1	167	192.1	217.2
786.2	93.4	93.5	115.4	117.1	127.9	166.9	192	217.2
786.4	93	93.4	115.3	116.8	127.6	166.9	192	217.4
786.6	92.8	93	115	116.4	127.1	166.5	191.9	217.6
786.8	92.4	92.7	114.7	116.4	127.1	166.3	191.8	217.6
787	92.1	92.2	114.3	116.3	127	165.8	191.8	218.2
787.2	91.9	92.1	113.9	116.1	126.8	165.5	191.4	217.7
787.4	91.7	91.6	113.7	115.6	126.3	165.5	191.3	217.8
787.6	91.5	91.2	113.4	115.4	126.1	165.2	191.2	217.8
787.8	91.4	90.8	113.2	115.1	125.7	164.9	190.9	217.9
788	91	90.4	112.6	114.9	125.5	164.8	190.6	217.5
788.2	90.7	90.1	112.4	114.8	125.4	164.4	190.4	217.8
788.4	90.3	89.6	112.4	114.5	125.1	164.3	190.2	217.8
788.6	89.9	89.4	112.1	114.1	124.7	164.1	189.8	217.8
788.8	89.8	89.2	111.9	114	124.6	163.7	189.8	217.9
789	89.3	88.9	111.4	113.6	124.1	163.3	189.7	217.9
789.2	89	88.5	111	113.4	123.9	162.8	189.7	217.5
789.4	88.8	88.3	110.8	113	123.5	162.5	189.5	217.4
789.6	88.7	88	110.5	112.7	123.2	162.4	189.5	217.4
789.8	88.3	87.7	110.3	112.5	122.8	162	189.4	217.3
790	87.9	87.4	110	112.3	122.6	161.7	189.2	217.3
790.2	87.8	86.9	109.8	111.9	122.2	161.5	189.2	217.7
790.4	87.7	86.6	109.5	111.7	122	161.5	189	217.6
790.6	87.4	86.2	109.2	111.5	121.8	161.1	188.7	217.6
790.8	87.3	86	108.8	111.1	121.3	160.8	188.4	217.5
791	87.2	85.6	108.5	110.9	121.1	160.8	188.3	217.4
791.2	87	85.3	108.1	110.5	120.7	160.7	188.3	217.5
791.4	86.7	84.9	107.8	110.2	120.4	160.7	188.6	217.3
791.6	86.4	84.6	107.4	109.9	120.1	160.5	188.5	217.2
791.8	86.1	84.4	107.2	109.7	119.8	160.2	188.2	217
792	86.1	84.1	107	109.6	119.7	159.9	187.7	217.3
792.2	85.7	83.8	106.5	109.5	119.6	159.6	187.7	217.3
792.4	85.4	83.5	106.3	109.4	119.5	159.3	187.6	217.3
792.6	85.1	83.1	105.8	109.2	119.3	159.1	187.5	217.3
792.8	84.8	83	105.7	109	119.1	158.9	187.3	217.5
793	84.5	82.9	105.4	108.5	118.6	158.8	187.1	217.3
793.2	84.3	82.7	105.2	108.4	118.5	158.9	187.2	217.4
793.4	84	82.6	105.2	108.4	118.5	158.9	187.2	217.3
793.6	83.8	82.4	105.2	108.3	118.3	158.6	186.7	217.5
793.8	83.5	82	104.9	108	118	158.1	186.4	217.3
794	83.1	81.7	104.8	107.7	117.7	158.2	186.4	217.3
794.2	82.9	81.7	104.7	107.5	117.5	158.1	186.1	217.3
794.4	82.6	81.4	104.5	107.4	117.3	158	186	217.2
794.6	82.3	81	104.2	107.4	117.3	157.6	186.1	217.5
794.8	81.9	80.8	103.9	107.1	117	157.3	186	217.5
795	81.4	80.6	103.5	106.8	116.6	157.2	185.9	217.5
795.2	81.3	80.4	103.3	106.6	116.4	157	185.8	217.5
795.4	81.1	80.2	103	106.5	116.3	157	185.6	217.3
795.6	80.8	80	102.7	106.4	116.2	156.9	185.6	217.3
795.8	80.6	79.9	102.5	106.2	116	156.7	185.6	217
796	80.3	79.6	102.3	105.8	115.6	156.3	185.5	217.3
796.2	80.1	79.5	102.2	105.6	115.3	156.3	185.5	217.2
796.4	79.8	79.3	101.8	105.3	115	156.2	185.2	217.3
796.6	79.5	79.1	101.7	105	114.7	156.1	185.1	217.4
796.8	79.4	78.9	101.4	104.9	114.6	155.9	185.1	217.4
797	79.2	78.6	101.4	104.6	114.3	155.7	185	217.6
797.2	79	78.4	101.2	104.5	114.2	155.6	185	217.3
797.4	78.7	78.1	100.9	104.4	114.1	155.3	185	217.5
797.6	78.6	78	100.7	104.1	113.7	155	184.7	217.3
797.8	78.4	77.8	100.6	103.7	113.3	154.9	184.6	217
798	78.1	77.5	100.5	103.6	113.2	154.7	184.3	216.9
798.2	78	77.3	100.4	103.7	113.3	154.6	184.3	217
798.4	77.9	76.9	100.3	103.5	113.1	154.4	184.3	217.3
798.6	77.7	76.9	100	103.3	112.9	154.4	184.3	217.4
798.8	77.5	76.6	99.7	103.2	112.8	154.6	184.1	217.4
799	77.2	76.3	99.7	103.1	112.7	154.4	184.2	217.4
799.2	76.9	76.2	99.8	102.8	112.3	154.4	183.9	217.4
799.4	76.7	75.9	99.5	102.7	112.2	154.2	183.8	216.9
799.6	76.5	75.7	99.3	102.6	112.1	153.9	183.6	216.5
799.8	76.4	75.6	99.1	102.5	112	153.7	183.3	216.7
800	76	75.4	98.8	102.5	112	153.6	183.1	216.6
800.2	75.8	75.3	98.5	102.3	111.7	153.5	183.2	216.5
800.4	75.8	75	98.3	102.1	111.5	153.3	183.1	216.6
800.6	75.6	74.8	98.2	102	111.4	153.3	183.2	216.5
800.8	75.5	74.6	97.9	101.8	111.2	153.1	183.2	216.5
801	75.3	74.6	97.7	101.6	111	153.1	183	216.4
801.2	75	74.3	97.6	101.7	111.1	153.2	183	216.4
801.4	74.9	74.1	97.4	101.5	110.8	152.9	183.1	216.3
801.6	74.7	73.8	97.3	101.4	110.7	152.8	182.9	216.4
801.8	74.5	73.6	97	101.4	110.7	152.8	182.8	216.7
802	74.3	73.3	96.8	101.3	110.6	152.7	182.6	216.8
802.2	74.1	73.2	96.6	101	110.3	152.4	182.7	217
802.4	73.9	73	96.4	100.9	110.2	152.1	182.7	217.2
802.6	73.7	72.8	96.3	100.6	109.9	151.9	182.9	216.8
802.8	73.4	72.5	96.1	100.6	109.9	152	182.8	216.7
803	73.3	72.3	96	100.3	109.6	152	182.9	216.7
803.2	73	72.2	95.7	100.1	109.3	151.9	183	216.4
803.4	72.8	72.1	95.4	99.7	108.9	151.6	182.8	216.5
803.6	72.7	72.1	95.3	99.7	108.9	151.3	182.6	216.4
803.8	72.6	71.9	95.1	99.7	108.9	151.2	182.5	216.3
804	72.3	71.8	94.9	99.4	108.6	151.2	182.4	216.1
804.2	72.2	71.6	94.8	99.4	108.6	151.1	182.3	215.9
804.4	71.9	71.3	94.6	99.1	108.3	150.8	181.9	216
804.6	71.8	71.3	94.2	98.9	108.1	150.9	181.8	216
804.8	71.6	70.9	93.9	98.8	108	150.7	181.8	216.1
805	71.3	70.7	93.7	98.4	107.5	150.6	181.6	216
805.2	71.2	70.4	93.8	98.4	107.5	150.4	181.6	215.9
805.4	70.9	70.2	93.5	98.3	107.4	150.4	181.2	216.4
805.6	70.7	70	93.2	98.1	107.2	150.3	181.4	216.3
805.8	70.4	69.7	93	97.8	106.8	149.9	181.3	216.4
806	70.1	69.6	92.7	97.6	106.6	149.9	181.1	216.5
806.2	69.9	69.5	92.5	97.3	106.3	149.9	180.9	216.3
806.4	69.7	69.4	92.3	97.1	106.1	150	180.7	216.3
806.6	69.6	69.2	92.1	96.9	105.9	149.7	180.4	216.1
806.8	69.3	69.1	92	96.7	105.7	149.3	180.3	216.1
807	69.1	68.9	91.8	96.7	105.6	149	180.4	216.5
807.2	69	68.8	91.7	96.3	105.2	148.8	180.2	216.4
807.4	68.9	68.7	91.6	96.1	105	148.5	180.1	216.1
807.6	68.7	68.3	91.2	96	104.9	148.2	179.8	216.1
807.8	68.5	68.2	90.9	95.9	104.7	148	179.8	216
808	68.3	68.1	90.7	95.9	104.8	148.2	179.5	215.8
808.2	68.1	68	90.5	95.8	104.6	148	179.2	215.8
808.4	67.9	67.8	90.4	95.4	104.2	148	179.3	216
808.6	67.7	67.5	90.3	95.3	104.1	148.2	179.3	216.3
808.8	67.5	67.1	89.9	95.2	104	147.9	179.2	216.3
809	67.4	67.1	89.8	95.1	103.9	147.6	179.2	216.4
809.2	67.3	67	89.7	94.9	103.7	147.5	179.3	216.1
809.4	67.1	66.9	89.5	94.7	103.4	147.3	179.1	216.4
809.6	67	66.7	89.3	94.6	103.3	147.3	178.9	216.4
809.8	67	66.6	89.1	94.4	103.1	147.1	178.9	216.3
810	66.9	66.5	88.9	94.5	103.2	147.1	178.7	216.5
810.2	66.8	66.2	88.8	94.2	102.9	146.8	178.5	216.7
810.4	66.7	66.2	88.6	94.1	102.8	146.5	178.3	217
810.6	66.5	65.9	88.5	93.8	102.5	146.1	178.4	217.2
810.8	66.5	65.8	88.4	93.6	102.2	146	178.2	217.2
811	66.4	65.7	88.2	93.3	101.9	145.7	178.4	216.8
811.2	66.3	65.6	87.8	93.2	101.9	145.7	178	216.7
811.4	66	65.5	87.5	93.1	101.7	145.4	177.8	216.7
811.6	65.9	65.4	87.4	92.9	101.5	145.3	177.8	216.5
811.8	65.8	65.2	87	92.9	101.5	145.3	177.7	216.5
812	65.7	65	86.9	92.9	101.5	145.1	177.7	216.6
812.2	65.7	64.9	86.7	92.7	101.3	145.1	177.5	216.4
812.4	65.5	64.7	86.5	92.5	101	145.2	177.5	216.3
812.6	65.3	64.5	86.3	92.3	100.8	144.8	177.4	216.5
812.8	65.1	64.5	86.1	92	100.5	144.7	177.3	216.4
813	64.9	64.3	86	91.8	100.3	144.3	177.1	216
813.2	64.8	64.1	85.8	91.7	100.2	143.9	176.7	215.7
813.4	64.7	64	85.5	91.8	100.2	143.9	176.6	215.8
813.6	64.4	63.8	85.4	91.6	100.1	143.4	176.6	216
813.8	64.1	63.5	85.4	91.3	99.7	143.1	176.3	215.9
814	63.7	63.3	85.3	91.1	99.6	142.8	176.1	215.8
814.2	63.5	63.2	85.1	91.1	99.5	142.6	176	216
814.4	63.5	63	84.9	91	99.4	142.4	175.9	216
814.6	63.5	62.9	84.8	90.9	99.3	142.5	176.1	216
814.8	63.2	62.9	84.6	90.8	99.1	142.4	176.1	215.8
815	63	62.8	84.4	90.6	99	142.3	175.9	215.9
815.2	62.8	62.7	84.3	90.5	98.9	142	175.6	215.7
815.4	62.6	62.5	84	90.5	98.8	142	175.3	215.6
815.6	62.4	62.3	83.8	90.2	98.5	141.9	175.1	215.2
815.8	62.4	62.1	83.6	90.2	98.5	141.6	174.7	215.1
816	62.3	62	83.5	90	98.4	141.4	174.7	214.6
816.2	62.1	61.8	83.4	89.7	98	141.2	174.7	214.2
816.4	62	61.7	83.3	89.5	97.8	141.2	174.7	214.1
816.6	61.9	61.3	83.1	89.3	97.6	141	174.2	213.9
816.8	62	61.2	83	89	97.2	140.8	174.1	213.9
817	61.8	61.2	82.7	89	97.2	140.3	173.9	214
817.2	61.8	61.1	82.4	88.8	97	140	173.9	214
817.4	61.6	61	82.4	88.9	97.1	139.9	173.8	214
817.6	61.5	60.7	82.1	88.7	96.9	139.9	173.8	213.9
817.8	61.4	60.6	82.1	88.7	96.9	139.8	173.6	213.6
818	61.2	60.5	81.9	88.6	96.8	139.8	173.4	213.3
818.2	61.2	60.4	81.8	88.5	96.7	139.7	173.2	213.2
818.4	61.1	60.2	81.8	88.4	96.5	139.8	173.4	213.1
818.6	61.1	60.1	81.7	88.4	96.5	139.7	172.8	213.1
818.8	61.1	59.9	81.5	88.2	96.4	139.6	172.8	213
819	60.9	59.9	81.4	88	96.2	139.2	172.2	213
819.2	60.9	59.8	81.3	88	96.1	139.1	172	213.2
819.4	60.7	59.7	81.3	87.8	95.9	139	171.6	213.3
819.6	60.6	59.5	81.4	87.6	95.7	138.6	171.5	213.3
819.8	60.4	59.6	81.3	87.4	95.5	138.4	171.4	213.2
820	60.3	59.4	81.2	87.3	95.4	138.4	171.5	212.9
820.2	60.1	59.2	81.1	87.2	95.2	138.1	171.3	212.6
820.4	59.9	59.3	81.1	87.3	95.4	137.9	171.2	212.3
820.6	59.7	59.1	80.9	87.5	95.6	137.9	171	212.1
820.8	59.7	59	80.7	87.6	95.7	138	170.6	211.7
821	59.6	58.8	80.5	87.7	95.8	137.9	170.7	211.6
821.2	59.5	58.7	80.4	87.6	95.7	137.5	170.7	211.5
821.4	59.3	58.5	80.3	87.7	95.8	137.2	170.2	211.2
821.6	59.1	58.5	80.1	87.7	95.8	137.2	170.1	211.3
821.8	59	58.4	79.8	87.7	95.8	137.1	170.1	211.4
822	58.8	58.3	79.7	87.7	95.8	137	170	211
822.2	58.6	58.2	79.5	87.5	95.6	136.8	169.8	210.8
822.4	58.5	58	79.5	87.4	95.5	136.8	169.5	210.6
822.6	58.3	58	79.4	87.2	95.3	136.6	169.2	210.7
822.8	58.4	58.1	79.3	87.2	95.3	136.4	169	210.5
823	58.2	57.9	79.4	87.1	95.2	136.2	169.1	210.2
823.2	58.1	57.9	79.3	87.1	95.1	135.9	169	210
823.4	58	57.8	79.1	87.2	95.2	135.8	169.2	209.8
823.6	57.9	57.8	78.8	87.3	95.4	135.5	169.4	209.6
823.8	57.8	57.7	78.7	87.3	95.3	135.4	169.1	209.1
824	57.6	57.7	78.5	87.3	95.4	135.2	168.9	208.7
824.2	57.6	57.6	78.4	87.1	95.2	135	168.7	208.8
824.4	57.5	57.4	78.3	87.2	95.2	135	168.6	208.6
824.6	57.5	57.3	78.2	87.1	95.2	135.1	168.1	208.4
824.8	57.4	57.2	78.3	87	95	134.8	168.2	208.3
825	57.3	56.9	78	87	95	134.7	168	208
825.2	57.1	56.9	77.9	86.9	94.9	134.7	168.1	207.8
825.4	56.9	56.7	77.8	86.9	94.9	134.6	167.8	207.6
825.6	56.8	56.4	77.7	86.8	94.8	134.7	167.6	207.5
825.8	56.7	56.3	77.6	86.5	94.5	134.5	167.4	207.1
826	56.4	56.1	77.6	86.4	94.4	134.3	167	207
826.2	56.5	56	77.5	86.4	94.4	134.3	166.5	206.4
826.4	56.3	55.8	77.5	86.2	94.2	134	166.3	206.3
826.6	56.3	55.4	77.5	86.2	94.1	133.6	165.8	206.5
826.8	56.2	55.4	77.4	86	93.9	133.4	165.7	206.4
827	56.2	55.3	77.4	85.8	93.8	133	165.7	206.4
827.2	56.2	55.2	77.1	85.5	93.4	132.8	165.7	206.2
827.4	56	55	77	85.4	93.3	132.4	165.5	205.8
827.6	56	55	76.9	85.1	93	132	165.4	205.4
827.8	55.9	54.9	76.8	85.1	93	131.8	165.1	204.9
828	55.9	54.7	76.7	84.9	92.7	131.3	165.2	204.9
828.2	55.7	54.7	76.6	84.7	92.5	130.8	164.9	204.6
828.4	55.5	54.5	76.4	84.7	92.5	130.5	164.7	204.2
828.6	55.3	54.5	76.1	84.5	92.4	130.4	164.5	204.2
828.8	55.1	54.3	75.6	84.4	92.2	130.1	164.1	204
829	55	54.1	75.5	84.2	92	129.5	163.6	203.7
829.2	54.8	54	75.2	83.8	91.6	129.2	163.2	203.3
829.4	54.6	53.7	74.8	83.6	91.4	129	162.9	202.8
829.6	54.4	53.6	74.6	83.4	91.1	128.9	162.3	202.2
829.8	54.2	53.4	74.3	83.2	90.9	128.6	161.9	201.8
830	54.1	53.3	74.3	82.8	90.5	128.4	161.3	201.4
830.2	53.9	53	74.1	82.7	90.4	128.3	161.1	200.9
830.4	53.8	52.9	74	82.4	90	128	160.8	200.4
830.6	53.7	52.9	73.8	82.1	89.7	127.8	160.4	200.3
830.8	53.4	52.8	73.7	82	89.6	127.6	160.1	199.8
831	53.2	52.6	73.4	82	89.6	127.4	160	199.5
831.2	53	52.4	73.2	81.8	89.4	127	159.7	199.2
831.4	52.7	52.4	73	81.6	89.1	126.6	159.3	198.4
831.6	52.6	52.2	72.8	81.2	88.7	126.4	158.9	197.8
831.8	52.4	51.9	72.5	81	88.5	126.1	158.7	197.2
832	52.3	51.7	72.3	81	88.4	125.8	158.5	196.7
832.2	52.1	51.6	72	80.7	88.1	125.7	158.1	196.1
832.4	51.9	51.3	71.9	80.3	87.8	125.2	157.8	195.9
832.6	51.8	51.1	71.5	79.9	87.3	124.9	157.4	195.3
832.8	51.6	51	71.1	79.7	87	124.5	157.1	194.7
833	51.5	50.8	70.9	79.4	86.8	124.1	156.6	194.2
833.2	51.3	50.7	70.6	79	86.3	123.9	156.1	193.5
833.4	51.2	50.5	70.5	79	86.3	123.3	155.6	192.8
833.6	51	50.3	70.2	78.8	86.1	123	155.3	192.2
833.8	50.8	50.1	70	78.6	85.9	122.6	154.8	191.8
834	50.7	49.8	70	78.4	85.6	122	154.4	191.3
834.2	50.5	49.4	69.8	78.1	85.3	121.7	153.9	190.8
834.4	50.4	49.1	69.5	77.9	85.1	121.2	153.5	190.2
834.6	50.3	48.8	69.4	77.7	84.9	120.7	152.9	189.5
834.8	50.1	48.7	69.2	77.4	84.6	120.2	152.4	189
835	49.9	48.6	69	77.2	84.4	120	152	188.1
835.2	49.8	48.3	68.7	76.9	84	119.9	151.5	187.2
835.4	49.6	48.1	68.5	76.7	83.8	119.4	151.3	186.7
835.6	49.5	47.9	68.2	76.2	83.3	119	150.8	186.5
835.8	49.3	47.7	67.8	76	83	118.6	150.2	185.6
836	49.2	47.5	67.3	75.6	82.6	118.3	149.8	185
836.2	48.9	47.3	67	75.2	82.1	117.6	149.2	184.3
836.4	48.5	47.1	67.1	74.9	81.9	117.4	148.6	183.5
836.6	48.2	47	67	74.6	81.5	116.8	148	183.2
836.8	48	46.9	66.6	74.2	81.1	116.3	147.5	182.5
837	47.9	46.7	66.4	74.1	80.9	115.9	146.8	181.9
837.2	47.7	46.5	66.2	73.7	80.5	115.3	146.3	181.2
837.4	47.5	46.3	65.9	73.4	80.2	114.9	145.6	180.6
837.6	47.3	46.1	65.6	73.3	80.1	114.7	145	179.8
837.8	47	45.9	65.3	73.2	79.9	114.1	144.6	179.1
838	46.7	45.7	64.9	72.8	79.6	113.7	144.2	178.5
838.2	46.6	45.5	64.7	72.5	79.2	113.2	143.6	177.9
838.4	46.3	45.3	64.5	72.3	78.9	112.8	143	177.1
838.6	46.2	45.1	64.3	72	78.6	112.4	142.5	176.4
838.8	45.9	45	64.1	71.6	78.2	111.9	141.9	175.6
839	45.7	44.9	63.8	71.3	77.9	111.2	141.2	174.9
839.2	45.6	44.6	63.6	70.8	77.4	110.7	141	174.6
839.4	45.4	44.4	63.3	70.4	76.9	110.2	140.5	173.9
839.6	45	44.1	63	70.1	76.6	109.9	139.7	173.1
839.8	44.9	43.8	62.8	69.8	76.3	109.5	139.1	172.2
840	44.8	43.6	62.6	69.4	75.8	108.9	138.3	171.5
840.2	44.5	43.3	62.3	69.2	75.6	108.5	137.8	170.8
840.4	44.3	43.1	62.1	68.9	75.3	108.1	137.1	170.1
840.6	44.2	42.8	61.8	68.5	74.9	107.6	136.5	169.4
840.8	43.9	42.6	61.5	68.2	74.5	107.2	136	168.5
841	43.8	42.4	61.3	67.9	74.1	106.7	135.4	168
841.2	43.4	42.2	60.9	67.7	73.9	106.1	134.6	167.6
841.4	43.2	42	60.5	67.5	73.7	105.5	133.9	166.9
841.6	43	41.8	60	67.2	73.4	104.8	133.2	166
841.8	42.7	41.6	59.6	67	73.2	104.2	132.5	165
842	42.4	41.3	59.3	66.8	73	103.8	131.9	164.1
842.2	42.2	41.1	59	66.5	72.6	103.4	131.3	162.9
842.4	42	40.8	58.7	66.3	72.4	102.9	130.7	162.4
842.6	41.8	40.5	58.3	66	72.1	102.4	130	161.7
842.8	41.5	40.4	58	65.6	71.7	101.7	129.3	160.9
843	41.3	40.1	57.8	65.3	71.3	101.3	128.7	160
843.2	41.1	39.9	57.4	64.8	70.8	100.8	128.1	159.2
843.4	40.7	39.7	57.2	64.3	70.2	100.1	127.4	158.4
843.6	40.6	39.6	57	63.9	69.8	99.5	126.5	157.3
843.8	40.5	39.4	56.8	63.6	69.5	99.1	125.9	156.5
844	40.1	39.3	56.6	63.3	69.2	98.5	125.1	155.6
844.2	39.9	39	56.5	62.9	68.7	97.9	124.5	154.7
844.4	39.7	38.8	56.1	62.5	68.3	97.4	123.7	153.8
844.6	39.5	38.5	55.7	62.3	68	96.8	123.1	152.8
844.8	39.3	38.3	55.4	61.9	67.6	96.3	122.3	151.9
845	39.2	38.2	55	61.5	67.2	95.7	121.6	151.3
845.2	38.9	37.9	54.6	61.1	66.7	95.2	120.7	150
845.4	38.7	37.7	54.2	60.9	66.5	94.6	119.9	149.1
845.6	38.5	37.4	53.9	60.7	66.3	94	119.1	148.1
845.8	38.3	37.3	53.5	60.2	65.7	93.4	118.6	147.3
846	38	37.1	53.2	59.8	65.3	92.7	118.1	146.2
846.2	37.8	36.9	52.9	59.5	65	92.3	117.5	145.3
846.4	37.6	36.7	52.7	59.1	64.6	91.7	116.7	144.2
846.6	37.4	36.5	52.3	58.9	64.3	91.2	116.1	143.3
846.8	37.1	36.2	52	58.5	63.9	90.7	115.3	142.2
847	36.8	35.9	51.7	58.3	63.6	90.1	114.6	141.6
847.2	36.5	35.6	51.2	57.9	63.3	89.5	113.8	140.8
847.4	36.2	35.4	50.9	57.6	62.9	89	113.1	140.1
847.6	36	35	50.6	57.3	62.6	88.5	112.4	139.5
847.8	35.6	34.9	50.3	56.9	62.2	88	111.6	138.7
848	35.5	34.7	49.9	56.5	61.7	87.4	110.9	137.8
848.2	35.3	34.4	49.7	56.1	61.3	86.6	110.2	136.9
848.4	35.2	34.3	49.3	55.8	60.9	86.3	109.4	136
848.6	35	34.1	49	55.5	60.7	85.8	108.6	135.1
848.8	34.8	33.8	48.6	55.4	60.5	85.3	108	134.1
849	34.6	33.6	48.3	55	60.1	84.6	107.3	132.9
849.2	34.3	33.4	48.1	54.7	59.8	84.1	106.4	132.1
849.4	34.2	33.1	47.8	54.3	59.4	83.5	106	131.1
849.6	33.9	32.7	47.5	53.9	58.9	82.7	105.2	130.3
849.8	33.6	32.5	47.1	53.6	58.5	82.3	104.5	129.5
850	33.4	32.3	46.8	53.3	58.3	81.7	104	128.5
850.2	33.1	32.1	46.5	52.9	57.8	81.1	103.3	127.8
850.4	32.9	31.9	46.1	52.6	57.4	80.4	102.6	126.8
850.6	32.7	31.7	45.8	52.2	57	79.8	101.6	125.9
850.8	32.4	31.4	45.5	51.8	56.6	79.3	101.3	124.9
851	32.3	31.3	45.1	51.5	56.3	78.7	100.7	124
851.2	32.1	31.1	44.7	51.3	56	78.2	100	123.1
851.4	31.9	31	44.5	50.9	55.6	77.4	99.4	122.1
851.6	31.7	30.7	44.3	50.5	55.2	77	98.7	121
851.8	31.5	30.6	43.9	50.1	54.7	76.5	98.1	120.1
852	31.1	30.4	43.6	49.7	54.3	75.9	97.4	119.1
852.2	30.9	30.2	43.3	49.4	54	75.4	96.8	118.4
852.4	30.7	29.9	43	49.1	53.6	74.7	96.1	117.5
852.6	30.6	29.8	42.7	48.8	53.3	74.2	95.4	116.5
852.8	30.3	29.6	42.4	48.4	52.9	73.7	94.7	115.6
853	30	29.4	42.1	48.1	52.5	73.1	94.3	114.6
853.2	29.9	29.2	41.7	47.7	52.1	72.5	93.7	113.6
853.4	29.7	29	41.5	47.5	51.8	72	93	112.7
853.6	29.6	28.9	41.1	47.1	51.5	71.6	92.3	111.7
853.8	29.5	28.7	40.8	46.7	51.1	71.2	91.7	110.9
854	29.3	28.5	40.4	46.3	50.6	70.7	90.8	110.2
854.2	29.2	28.3	40.2	45.9	50.2	70.1	90.3	109.1
854.4	29	28.1	40	45.7	49.9	69.5	89.8	108
854.6	28.8	27.9	39.7	45.3	49.5	69	89.2	106.9
854.8	28.6	27.7	39.4	45	49.1	68.6	88.4	106.2
855	28.3	27.5	39.1	44.7	48.8	68	87.6	105.4
855.2	28.1	27.2	38.9	44.3	48.4	67.5	86.8	104.5
855.4	27.8	27	38.6	44	48	67	86.2	103.4
855.6	27.5	26.8	38.2	43.6	47.7	66.6	85.5	102.5
855.8	27.3	26.7	37.9	43.4	47.4	66.1	85	101.6
856	27.2	26.6	37.6	43.3	47.3	65.6	84.2	100.7
856.2	26.9	26.4	37.4	43.1	47.1	65.1	83.6	99.9
856.4	26.7	26.2	37.2	42.8	46.7	64.5	83.1	99
856.6	26.6	26.1	36.8	42.5	46.4	63.9	82.3	98.3
856.8	26.4	25.9	36.5	42.1	46	63.6	81.7	97.7
857	26.3	25.7	36.3	41.8	45.7	63.2	80.9	96.9
857.2	26.2	25.5	36	41.6	45.4	62.6	80.1	95.9
857.4	26	25.3	35.8	41.3	45.1	62	79.5	95.2
857.6	25.8	25.2	35.6	40.9	44.7	61.4	78.9	94.4
857.8	25.6	25	35.2	40.7	44.5	60.9	78.3	93.5
858	25.4	24.8	35	40.5	44.2	60.4	77.6	92.6
858.2	25.3	24.5	34.8	40.2	43.9	59.9	77	91.9
858.4	25.1	24.4	34.5	39.9	43.6	59.4	76.3	91
858.6	24.8	24.2	34.3	39.6	43.3	58.9	75.6	90.1
858.8	24.7	24	34	39.3	42.9	58.4	74.8	89.2
859	24.4	23.8	33.7	39.1	42.7	57.9	74	88.2
859.2	24.3	23.6	33.5	38.9	42.5	57.4	73.5	87.4
859.4	24.1	23.3	33.3	38.6	42.2	56.8	72.9	86.5
859.6	24	23.2	33	38.4	42	56.3	72.4	85.7
859.8	23.7	23.1	32.8	38.2	41.7	55.8	71.8	84.8
860	23.5	22.9	32.6	37.9	41.4	55.3	71.2	84
860.2	23.3	22.8	32.3	37.6	41.1	54.7	70.5	83.3
860.4	23.2	22.7	32	37.5	40.9	54.3	69.8	82.5
860.6	23	22.6	31.8	37.2	40.6	54	69.2	81.6
860.8	22.8	22.5	31.8	37.1	40.5	53.4	68.6	80.8
861	22.6	22.3	31.6	36.7	40.1	53	68	80
861.2	22.5	22.1	31.3	36.5	39.9	52.5	67.5	79.1
861.4	22.4	21.9	31.1	36.2	39.5	52.1	67	78.2
861.6	22.2	21.8	30.9	35.9	39.2	51.6	66.4	77.4
861.8	22.1	21.6	30.6	35.6	38.9	51.2	65.9	76.5
862	22	21.5	30.3	35.4	38.7	50.8	65.2	75.8
862.2	21.8	21.3	30.1	35.1	38.3	50.5	64.7	75.1
862.4	21.7	21.1	30	34.8	38	49.9	64.1	74.4
862.6	21.5	21	29.8	34.6	37.8	49.5	63.6	73.6
862.8	21.3	20.7	29.6	34.4	37.6	49	63	72.8
863	21.2	20.6	29.4	34.3	37.4	48.6	62.4	71.9
863.2	21	20.6	29.1	34.1	37.2	48.2	61.8	71.1
863.4	20.9	20.4	28.8	33.8	36.9	47.8	61.2	70.5
863.6	20.8	20.2	28.7	33.5	36.6	47.3	60.6	69.7
863.8	20.7	20.1	28.4	33.3	36.4	46.9	60.2	69.1
864	20.5	19.9	28.2	33.1	36.2	46.5	59.6	68.5
864.2	20.3	19.7	28.1	32.9	35.9	46.1	59.1	67.7
864.4	20.2	19.6	27.9	32.6	35.6	45.8	58.5	66.9
864.6	20.1	19.5	27.7	32.5	35.5	45.4	58	66.2
864.8	20	19.3	27.4	32.3	35.3	45.1	57.5	65.5
865	19.8	19.2	27.2	32	35	44.7	56.9	64.9
865.2	19.5	19	27.1	31.7	34.6	44.2	56.3	64.3
865.4	19.4	18.9	27	31.5	34.4	43.7	55.8	63.5
865.6	19.2	18.8	26.7	31.3	34.2	43.4	55.3	62.7
865.8	19.1	18.7	26.6	31	33.9	43	54.8	62
866	18.9	18.5	26.4	30.8	33.7	42.7	54.2	61.3
866.2	18.7	18.4	26.3	30.6	33.4	42.4	53.7	60.6
866.4	18.6	18.2	26.1	30.3	33.1	42	53.2	59.9
866.6	18.6	18.1	26	30.2	33	41.7	52.6	59.3
866.8	18.4	18	25.8	30	32.8	41.3	52.1	58.7
867	18.3	17.8	25.6	29.9	32.6	41.1	51.6	58.1
867.2	18.2	17.7	25.3	29.6	32.4	40.7	51.1	57.4
867.4	18	17.5	25.1	29.5	32.2	40.4	50.8	56.8
867.6	17.9	17.3	24.9	29.3	32.1	40	50.4	56.1
867.8	17.8	17.1	24.8	29.1	31.8	39.7	49.9	55.5
868	17.8	17.1	24.6	28.9	31.6	39.4	49.4	54.8
868.2	17.6	17	24.3	28.7	31.4	39.1	48.9	54.1
868.4	17.6	16.9	24.1	28.5	31.2	38.6	48.5	53.5
868.6	17.5	16.8	24	28.4	31	38.3	47.8	53
868.8	17.4	16.7	23.9	28.3	30.9	38	47.6	52.4
869	17.3	16.6	23.7	28	30.6	37.8	47.2	51.8
869.2	17.2	16.4	23.5	27.9	30.5	37.5	46.7	51.3
869.4	17.1	16.3	23.4	27.7	30.2	37.2	46.3	50.8
869.6	16.9	16.2	23.3	27.5	30	36.8	45.9	50.1
869.8	16.8	16.1	23.1	27.3	29.8	36.5	45.4	49.6
870	16.9	16	22.9	27.2	29.7	36.1	44.9	49.1
870.2	16.7	15.9	22.8	27.1	29.6	35.8	44.5	48.5
870.4	16.6	15.8	22.7	26.9	29.4	35.6	44	48
870.6	16.5	15.7	22.5	26.7	29.2	35.3	43.6	47.5
870.8	16.3	15.6	22.3	26.7	29.1	35	43.3	46.9
871	16.3	15.5	22.1	26.5	28.9	34.7	42.8	46.4
871.2	16.2	15.4	22	26.4	28.8	34.3	42.5	45.8
871.4	16.1	15.3	21.8	26.2	28.6	34.1	42.1	45.1
871.6	16	15.2	21.7	26	28.4	33.8	41.8	44.6
871.8	15.8	15.1	21.5	25.8	28.2	33.6	41.4	44.1
872	15.7	15	21.5	25.7	28.1	33.2	41	43.6
872.2	15.6	14.9	21.3	25.6	27.9	32.9	40.6	43.2
872.4	15.4	14.8	21.2	25.4	27.7	32.6	40.2	42.7
872.6	15.4	14.7	21	25.2	27.5	32.3	39.9	42.2
872.8	15.3	14.5	21	25	27.3	32	39.5	41.7
873	15.3	14.4	20.8	24.9	27.1	31.8	39.1	41.2
873.2	15.2	14.4	20.7	24.7	27	31.6	38.7	40.8
873.4	15.1	14.3	20.6	24.5	26.8	31.3	38.3	40.3
873.6	15	14.2	20.5	24.5	26.8	31	38	39.8
873.8	14.9	14.1	20.5	24.3	26.6	30.7	37.6	39.4
874	14.8	14.1	20.3	24.2	26.4	30.4	37.3	38.9
874.2	14.7	14.1	20.2	24	26.2	30.2	36.9	38.5
874.4	14.7	14	20	23.9	26.1	30	36.5	38.1
874.6	14.6	13.9	20	23.8	26	29.8	36.2	37.7
874.8	14.5	13.8	19.9	23.6	25.7	29.5	35.9	37.2
875	14.5	13.7	19.7	23.4	25.6	29.4	35.6	36.8
875.2	14.4	13.7	19.6	23.2	25.4	29.3	35.3	36.3
875.4	14.3	13.6	19.5	23.1	25.2	29	35	36
875.6	14.3	13.5	19.4	23	25.2	28.7	34.7	35.5
875.8	14.2	13.5	19.3	22.9	25	28.5	34.5	35.1
876	14.2	13.4	19.1	22.9	25	28.2	34.3	34.7
876.2	14.1	13.3	19	22.7	24.8	28	34	34.2
876.4	14	13.2	18.9	22.6	24.7	27.9	33.7	33.8
876.6	14	13.2	18.8	22.5	24.6	27.6	33.4	33.4
876.8	13.9	13.1	18.7	22.3	24.4	27.4	33.2	33
877	13.8	13	18.7	22.1	24.2	27.2	32.8	32.7
877.2	13.7	13	18.6	22.1	24.2	27	32.5	32.3
877.4	13.6	12.9	18.6	22.1	24.1	26.8	32.3	31.9
877.6	13.6	12.8	18.5	22	24	26.7	32.1	31.6
877.8	13.5	12.7	18.3	21.8	23.8	26.4	31.8	31.2
878	13.4	12.6	18.3	21.8	23.8	26.3	31.4	30.9
878.2	13.3	12.6	18.3	21.7	23.7	26.1	31.2	30.6
878.4	13.2	12.6	18.2	21.6	23.6	25.9	31	30.3
878.6	13.1	12.5	18.1	21.6	23.6	25.7	30.7	29.9
878.8	13.1	12.5	18	21.5	23.5	25.4	30.5	29.6
879	13	12.3	18	21.4	23.4	25.3	30.2	29.4
879.2	13	12.2	17.9	21.3	23.3	25.2	29.8	29.1
879.4	13	12.3	17.9	21.2	23.2	25	29.6	28.8
879.6	12.9	12.2	17.7	21.1	23	24.9	29.3	28.4
879.8	12.8	12.1	17.6	20.9	22.8	24.7	29.1	28.2
880	12.8	12	17.5	20.8	22.8	24.6	28.8	27.9
880.2	12.8	11.9	17.4	20.8	22.8	24.4	28.5	27.7
880.4	12.7	11.8	17.4	20.7	22.6	24.2	28.3	27.4
880.6	12.6	11.8	17.4	20.6	22.5	24.1	28.1	27
880.8	12.5	11.9	17.3	20.5	22.4	23.9	27.9	26.6
881	12.5	11.7	17.2	20.5	22.4	23.8	27.7	26.5
881.2	12.4	11.7	17.2	20.5	22.4	23.6	27.5	26.3
881.4	12.3	11.7	17.1	20.4	22.3	23.5	27.4	26
881.6	12.2	11.6	17.1	20.4	22.2	23.4	27.2	25.7
881.8	12.1	11.6	17.1	20.3	22.2	23.3	27	25.5
882	12	11.5	17	20.2	22	23.2	26.7	25.3
882.2	11.9	11.4	16.9	20.1	21.9	23	26.5	25
882.4	11.9	11.4	16.8	20	21.8	22.9	26.3	24.9
882.6	11.9	11.4	16.7	19.9	21.7	22.8	26	24.7
882.8	11.9	11.3	16.7	19.9	21.7	22.8	25.8	24.4
883	11.8	11.2	16.6	19.8	21.6	22.6	25.7	24.2
883.2	11.8	11.2	16.6	19.7	21.6	22.4	25.6	24
883.4	11.6	11.2	16.5	19.7	21.5	22.2	25.4	23.7
883.6	11.6	11.2	16.5	19.7	21.5	22.1	25.3	23.4
883.8	11.5	11.2	16.6	19.5	21.4	21.9	25.1	23.1
884	11.4	11.2	16.5	19.4	21.2	21.8	24.9	22.9
884.2	11.4	11.1	16.4	19.4	21.2	21.7	24.8	22.6
884.4	11.4	11.1	16.3	19.3	21.1	21.6	24.6	22.3
884.6	11.4	11	16.3	19.4	21.2	21.5	24.4	22.1
884.8	11.3	11	16.3	19.5	21.3	21.4	24.3	21.9
885	11.3	10.9	16.3	19.4	21.2	21.3	24	21.6
885.2	11.3	10.9	16.1	19.4	21.2	21.1	23.9	21.4
885.4	11.3	10.8	16.1	19.2	21	21	23.9	21.2
885.6	11.2	10.9	16	19.1	20.9	20.8	23.7	21
885.8	11.2	10.7	15.9	19.1	20.9	20.7	23.6	20.8
886	11.1	10.7	16	19.1	20.8	20.5	23.5	20.6
886.2	11.1	10.7	16	19	20.8	20.4	23.4	20.5
886.4	11	10.6	16	19	20.8	20.3	23.2	20.3
886.6	11	10.6	16	18.9	20.7	20.1	23.2	20.2
886.8	10.9	10.6	15.9	18.9	20.6	20.1	23	19.9
887	10.9	10.5	15.8	18.9	20.6	19.9	22.8	19.8
887.2	10.9	10.6	15.6	18.8	20.5	19.8	22.6	19.6
887.4	10.9	10.6	15.5	18.8	20.5	19.8	22.5	19.5
887.6	10.8	10.5	15.5	18.7	20.4	19.8	22.3	19.3
887.8	10.8	10.4	15.5	18.6	20.3	19.7	22.1	19.1
888	10.8	10.4	15.5	18.5	20.2	19.7	21.9	18.9
888.2	10.8	10.4	15.4	18.5	20.2	19.6	21.8	18.7
888.4	10.8	10.4	15.4	18.4	20.1	19.4	21.7	18.6
888.6	10.8	10.3	15.3	18.4	20.1	19.3	21.6	18.5
888.8	10.7	10.3	15.3	18.3	20	19.2	21.5	18.3
889	10.7	10.2	15.2	18.3	20	19.2	21.5	18.1
889.2	10.7	10.2	15.2	18.2	19.9	19.1	21.4	18
889.4	10.7	10.1	15.2	18.1	19.8	19	21.3	17.8
889.6	10.6	10.2	15.1	18.1	19.7	19	21.1	17.7
889.8	10.6	10.1	15	18.1	19.7	19	21	17.5
890	10.6	10.1	15.1	18	19.6	18.9	20.8	17.5
890.2	10.5	10.1	15.1	17.9	19.6	18.9	20.8	17.3
890.4	10.5	10	15.1	17.9	19.5	18.9	20.7	17.1
890.6	10.4	10	15	17.9	19.6	18.8	20.6	17.1
890.8	10.4	10	15	17.9	19.5	18.8	20.4	17
891	10.3	9.9	15	17.8	19.4	18.6	20.3	16.8
891.2	10.3	9.9	15	17.7	19.4	18.5	20.3	16.6
891.4	10.3	9.9	15	17.8	19.4	18.4	20.2	16.4
891.6	10.4	9.9	14.9	17.8	19.4	18.4	20.2	16.3
891.8	10.4	9.9	14.9	17.7	19.4	18.3	20.1	16.2
892	10.3	9.8	14.9	17.7	19.3	18.2	20	16
892.2	10.3	9.8	14.7	17.7	19.4	18.2	19.9	15.9
892.4	10.3	9.7	14.6	17.6	19.2	18.1	19.8	15.8
892.6	10.3	9.7	14.6	17.5	19.1	18	19.7	15.7
892.8	10.4	9.6	14.5	17.5	19.1	18	19.7	15.6
893	10.4	9.6	14.5	17.5	19.1	17.9	19.5	15.5
893.2	10.2	9.6	14.4	17.4	19	17.8	19.4	15.4
893.4	10.2	9.6	14.4	17.4	19	17.7	19.4	15.3
893.6	10.2	9.6	14.4	17.3	18.9	17.7	19.4	15.1
893.8	10.2	9.6	14.4	17.4	19	17.6	19.3	15
894	10.2	9.6	14.3	17.4	19	17.5	19.2	14.9
894.2	10.1	9.7	14.3	17.3	18.9	17.4	19.1	14.8
894.4	10.1	9.6	14.2	17.2	18.8	17.4	19	14.7
894.6	10.1	9.6	14.2	17.2	18.8	17.4	19	14.5
894.8	10.1	9.6	14.3	17.2	18.8	17.3	18.9	14.5
895	10.1	9.6	14.2	17.2	18.8	17.3	18.9	14.3
895.2	10	9.5	14.2	17.1	18.7	17.2	18.8	14.2
895.4	10	9.5	14.2	17.1	18.7	17.1	18.7	14.1
895.6	10	9.5	14.2	17.1	18.7	17.1	18.7	14.1
895.8	10	9.5	14.1	17.1	18.6	17.1	18.6	14
896	9.9	9.5	14.2	17	18.5	17.1	18.7	14
896.2	9.9	9.5	14.1	16.9	18.5	17	18.6	13.8
896.4	9.9	9.5	14.1	16.9	18.4	17	18.5	13.8
896.6	9.9	9.5	14	16.8	18.3	16.9	18.5	13.7
896.8	9.9	9.5	14.1	16.8	18.3	16.8	18.4	13.6
897	9.9	9.4	14.2	16.7	18.3	16.8	18.3	13.5
897.2	9.9	9.4	14.2	16.7	18.2	16.8	18.3	13.4
897.4	9.8	9.3	14.1	16.6	18.2	16.9	18.2	13.3
897.6	9.8	9.4	14.1	16.7	18.3	16.9	18.2	13.3
897.8	9.8	9.4	14	16.7	18.2	16.8	18.2	13.2
898	9.7	9.4	14.1	16.7	18.2	16.7	18.2	13.2
898.2	9.7	9.4	14	16.6	18.1	16.7	18.1	13.1
898.4	9.7	9.5	14	16.7	18.2	16.6	18.1	13.1
898.6	9.6	9.4	14	16.7	18.3	16.6	18	13
898.8	9.6	9.4	14	16.7	18.2	16.6	17.9	12.9
899	9.6	9.4	13.9	16.6	18.1	16.6	17.8	12.9
899.2	9.6	9.4	13.9	16.6	18.1	16.6	17.7	12.7
899.4	9.6	9.3	13.8	16.6	18.1	16.5	17.7	12.7
899.6	9.6	9.3	13.8	16.7	18.2	16.3	17.5	12.6
899.8	9.7	9.3	13.8	16.7	18.2	16.3	17.4	12.5
900	9.7	9.3	13.7	16.6	18.2	16.4	17.4	12.4

## Sheet: Fig 2e
540	402.7	225.1	196.6	-14.57	106.3	101.5	207.4	99.78
540.2	402.6	227.2	197.5	-4.971	105.8	101.6	206.9	100.2
540.4	403.8	226.7	199.5	3.546	105.1	100.8	206.2	99.68
540.6	404.9	226.8	199.5	11.62	105.4	100.6	204.8	99.81
540.8	405.4	226.9	200	18.26	105	101.4	203.6	99.79
541	404.8	227.6	200.8	25.43	105.2	101.2	203.8	99.48
541.2	402.6	228	202.5	31.32	105.2	101.9	203.2	99.34
541.4	403.1	228.3	202.2	37.5	104.9	100.9	202.4	99.8
541.6	402.8	228.5	203.3	43.52	104.3	101.1	201.7	99.6
541.8	402.8	227.9	203	48.31	103.6	101.7	200.1	98.99
542	401.2	227.2	203.5	52.97	103.2	101.8	198.7	98.9
542.2	403.6	226.8	203.8	56.75	103.2	101.9	198.9	99.39
542.4	401.1	227.6	203.1	60.56	103.1	102.9	198.6	100.1
542.6	399.5	227.4	203.5	63.44	104.3	102.7	196.9	100.4
542.8	399.3	228.1	204.1	67.04	104.1	102.9	196.7	100.6
543	399.7	227	203.8	70.77	104.8	104.2	196.8	100.8
543.2	398.3	226.2	203.6	73.52	104.5	104	196.9	100.8
543.4	397.8	227.4	204.4	75.42	104.3	104.6	197.5	101.7
543.6	394.5	226.9	204.2	79	104.4	104.7	196.5	102
543.8	393.8	226.9	204.8	82.46	104.7	105.4	196.7	103.2
544	392.2	224.9	204.4	84.11	105.3	106	197.1	104.7
544.2	391.3	225.5	204.4	86.45	105.4	107	197.3	106
544.4	388.8	224.9	204.3	88.64	105.9	107.4	196.9	106.1
544.6	390.7	224.8	205.6	90.72	106.3	107.9	196.2	106.6
544.8	390.9	223.5	206.5	92.75	106.7	108.1	196	106.3
545	390.2	224.2	205.5	94.52	107.8	107.8	196.9	107.5
545.2	388	224.4	206.1	96.8	108.1	108.2	197.9	108.8
545.4	387.1	224.2	206.5	97.87	108.4	109.2	197.9	108.7
545.6	385.2	224	206.4	99.78	108.8	109.4	198.2	109.4
545.8	382.9	224.2	206	101.5	109.5	109.9	197.5	110.1
546	380.6	224.3	206	103.2	109.8	110.8	197.1	110.5
546.2	381.1	223.9	205.7	105.2	110.3	111.3	196.8	110.4
546.4	379.9	224.7	205.9	107.2	111.3	111.9	197	111.6
546.6	376.5	224.8	206.8	108.6	111.3	112.6	196	111.7
546.8	376.7	224.7	206.1	109.1	112.3	114.1	196.2	112.7
547	375.7	224.2	206.2	109.9	113	114.5	197	114.1
547.2	375.5	224.8	205.6	110.2	113	114.3	196.5	114.6
547.4	374.6	223.4	205.3	111.1	113.6	114.8	196	115.3
547.6	372.5	224	204.7	112.1	114.3	115.6	196.6	115.9
547.8	371.5	224.8	202.7	114.8	115.1	116.9	196.4	116.4
548	371.5	225.3	202.4	116.4	116.6	118.2	196.3	116.3
548.2	371.1	226.6	203.4	117.2	117.3	117.9	196	116.9
548.4	369.4	227.8	202.7	118.6	118.1	119.2	196.5	118.1
548.6	368.3	227.8	203	120	118	120.5	196	119.3
548.8	368.7	226.3	202.5	120.7	118.6	121.4	196.1	120
549	369	225.2	200.9	122.4	120	122	196.6	120.7
549.2	368.6	225.7	201.4	122.6	120.9	123.3	197.4	121.5
549.4	368.3	226.6	200.7	123.5	121.8	124.6	197.5	123
549.6	367.8	226.5	202.1	125.1	122.2	125.4	197.7	124.1
549.8	368.1	226.8	202.5	126.3	122.5	125.4	199.5	125.5
550	367.4	226.2	202.5	127	123.1	126	199.6	127.5
550.2	366.8	225.7	203.5	127.2	124.6	126.1	198.5	128.2
550.4	366.8	226.8	204.3	127	125.8	127.3	199.5	129.7
550.6	366.3	228.6	203.5	126.5	126	128.1	200.4	131.2
550.8	366	228.7	204.3	128.6	126.6	128.6	201	132.7
551	367.5	229	204.8	129.9	127.3	129	203.3	134
551.2	367.4	228.9	205.8	130.4	128	129.7	202.9	135.3
551.4	368.4	228.8	206.2	130.9	127.9	130.9	204.2	136.2
551.6	370.1	229.4	205.8	131.6	129.6	132.2	204.5	137.8
551.8	369.4	230.8	205.9	133.1	130.7	132.6	205.2	139.3
552	368.2	231.8	207.1	134.9	132.8	133.8	204.9	140.1
552.2	370.3	233.4	206.9	135.4	132.4	134.5	205.7	140.1
552.4	370.2	233.1	206.2	135.7	133.1	135.3	206.1	141.7
552.6	370.1	234.1	208	137.3	134	136.9	206.7	142.8
552.8	369.6	234.3	208	138.3	135.9	138.1	207	143.7
553	370.9	234.8	208.1	139.2	136.2	139	207.2	145.1
553.2	369.4	235	208.2	139.6	136.6	140.6	206	147
553.4	369.5	236.7	210.1	141.1	137.7	140.8	206.1	148.2
553.6	369.3	238.2	211	142.2	139.1	142.4	207	149.3
553.8	370.1	240	213.1	143	140.3	142.5	207	151.3
554	370.9	240.3	214.1	144.2	141.8	144.1	208.4	152.8
554.2	371.3	241.2	215.3	146	143.9	145	209.2	154.7
554.4	371.8	242.6	214.8	145.9	146.2	146.9	209.6	155.8
554.6	372.9	243.9	215.4	147.2	147.3	148.1	209.6	156.7
554.8	373.7	245.1	217.1	148.5	148.7	148.9	211.3	158.7
555	373	246.1	218.1	149.6	150.1	151.7	210.9	160.7
555.2	374.7	247.4	218.8	150.2	151.6	152.6	211.3	164
555.4	375.2	247.9	219.1	152.9	153.8	153.6	211.4	166.4
555.6	375.1	249.7	219	153.7	154.7	155.7	213.6	168.3
555.8	375.9	250.8	219.5	154.8	155.6	157.1	215.2	168.9
556	376.3	250.8	220.6	156.2	157	158.3	217	170.4
556.2	378.3	252.3	222.5	157.7	158.8	160.5	217.5	172.5
556.4	379.9	254.1	223.5	159.6	160.7	162.4	218.1	175.5
556.6	380.2	254.8	224.5	160.3	162.5	163.5	219.9	177.7
556.8	381.9	255.8	225.5	160.9	164.4	166.1	220.2	179
557	383.7	256.9	226.7	161.4	165.5	169	221.4	181.6
557.2	384.9	257.2	227.5	163.4	167	170.1	223.3	183.3
557.4	386.6	259.8	230.3	165.1	167.6	170.9	225.1	185.5
557.6	388.4	262.3	230.3	166.5	170.3	173.6	227.3	186
557.8	390.8	263.6	230.7	169.9	173.1	175.1	227.4	188.1
558	391.5	264.8	231.4	170.6	174.6	177.6	228.7	190.5
558.2	392.8	267.4	232.1	172.7	176.4	180	229.9	192.5
558.4	392.6	267.6	233.2	174.1	176.9	181.4	231.7	194.9
558.6	392.8	269.3	235.5	175	177.9	183.5	232.8	197
558.8	395.5	270.2	236.7	176.6	178.8	185.6	233.4	198.9
559	396.5	270.1	237.2	179.2	181.2	187.7	234.9	201.5
559.2	399.2	271.7	238.5	181.3	184.8	189	236.4	205.3
559.4	401.4	274	239.9	183.2	187.9	189.9	236.1	206.5
559.6	404.8	276.3	240.1	185	190.3	191.1	238.3	209
559.8	405.8	278.6	241.4	186.4	193.1	193.5	240.7	211
560	406.5	280.8	240.9	189	195.3	195.1	241.2	213.1
560.2	407.7	282.3	243.1	190.5	197.5	198.4	241.3	215.4
560.4	407.1	282.6	244.3	192.8	200.4	199.7	241.6	218.6
560.6	407.8	284.1	245.5	194.7	203.3	202.8	242.8	220.7
560.8	411	285.7	247.5	196.6	204.9	203.8	244.1	223.4
561	413.1	288.6	248.6	198.7	206.6	206.1	245.2	224.4
561.2	415.6	290.1	250	200.8	208.3	209	247.5	227.2
561.4	418	290.6	252.3	202.2	210.6	210.8	247.9	228.9
561.6	419.3	292.3	255.2	205.3	212.6	214.9	250	231
561.8	421.3	293.6	257.2	207.2	215.2	218.5	251.9	233.7
562	422.4	295	258.4	209.8	218	221.3	253.1	236
562.2	424	297.7	260.5	211.5	220.7	224.4	253.7	239.7
562.4	424.6	301	262.9	212.9	223.6	226.5	256.5	243.2
562.6	427.9	303.2	264.6	214.8	225.2	229.8	259.7	247.3
562.8	429.2	305	266.4	216.6	226.2	233	261.8	249.9
563	430.4	308	269	219.6	227.5	234.5	264.9	254
563.2	433.2	310.6	271.8	220.7	228.8	237.3	265.7	256.5
563.4	434.4	312.8	273.3	222.1	232.2	238.3	268.3	258.8
563.6	436.3	313.5	273.6	223.1	236.7	240.2	270.9	262.1
563.8	439	315.7	275.3	224.2	238.8	242.9	272.3	266.5
564	441.8	318	277.9	227	241.3	246.7	274.6	268.1
564.2	443.8	321.2	280.8	229.3	244.4	249.2	276.7	272.7
564.4	445.9	324.2	283.4	230.5	247.3	252.3	278.7	276.6
564.6	448.5	326.4	285.2	233.3	250.2	254.1	281.3	279.5
564.8	450.4	329.4	287.7	235.4	254.9	257	283	282
565	452.7	333.8	290.1	238.7	257.7	259.2	283.5	284.8
565.2	455.8	335.1	291.7	240.8	259.8	262.6	286.4	288.3
565.4	459.3	336.6	294.3	241.6	261.9	266.4	288.4	294.4
565.6	460.9	337.6	296.7	243.6	264.3	268.2	290.4	297.4
565.8	462.3	338.8	300.1	248	266.9	271	291.5	302.1
566	464.1	340.7	301.5	251	270	274	293.9	304.3
566.2	467	344.8	303.2	251.5	273.7	276.4	296.5	307.8
566.4	470.6	348.7	307.8	253.1	275	280.6	297.9	311.9
566.6	473.1	349.6	310.9	255.8	278.2	282.7	300.6	316.1
566.8	475.6	352.3	313.1	258.3	282	284.8	302	320.7
567	476.5	357.2	314	260.9	286.9	286.5	304.9	324.5
567.2	479.2	362	316.7	264.2	289	291.2	309.1	327.8
567.4	481.2	364.8	319	266.7	292.1	292.9	312.6	331.4
567.6	482.6	367.6	321.3	269.5	294.9	298.3	315	334.2
567.8	484.2	370.5	323.8	270.8	297.1	301.6	316.8	336.6
568	487.6	374.7	327.2	272.2	301	302.2	320.4	340.6
568.2	489.4	378.6	328.7	274.9	304.1	304.7	320.4	344.4
568.4	492.3	382	331.1	277.8	306.1	307.3	321.8	347.6
568.6	494.5	384.2	334.8	282	309.5	310.9	321.8	349.7
568.8	494.2	386.5	337.7	284.7	311.9	313.7	323.8	354.5
569	497.5	388.5	340.6	289.5	314.7	318.2	326.2	357
569.2	500	390.6	343.3	293	318.5	322.5	329.4	360
569.4	502.4	393.6	345.4	294.1	320.6	325.7	332.5	364.4
569.6	504.5	395.7	347.8	298	324.9	329.3	335	368.9
569.8	505.7	399	352.3	302.1	328.6	332.4	337.7	371.8
570	509.7	402.3	356	304.3	331.8	336.9	338.3	376.2
570.2	512.1	404	357.7	306.3	334.6	341.7	339.2	379
570.4	513.6	406.7	359.9	307.2	337.9	343.8	340.8	384.5
570.6	515.8	410.2	364	309	341.1	347.7	342.3	388.6
570.8	521.2	412.4	365.5	310.5	344.2	351	346	392.2
571	523.5	413.8	367.3	313.3	345.1	354	347.6	397
571.2	526.2	418.5	368.4	315.4	348.9	358	349.7	400.9
571.4	528.9	422.9	370.7	318	352.4	360.6	351.9	404
571.6	532.9	426.8	372.1	321.9	356.3	363.1	353.9	406.2
571.8	534.1	428.6	374.8	325.4	358.9	366.3	359.8	408.8
572	536.5	429.4	377.6	328.3	363.2	369.1	364.1	412.3
572.2	539.5	431.4	381.2	330.5	365.9	371.9	366.9	414.3
572.4	544.2	433.6	386.6	333.7	370	376	369.4	420.1
572.6	544.3	437.5	388	335.9	372.4	379.2	371.4	425.1
572.8	548	439.5	391.8	339.3	377.5	384	373.8	430.8
573	551.6	443.4	394.9	341.4	379.8	387.4	375.4	436.3
573.2	555.5	446.4	395.9	343.7	384.3	390.2	378.1	439.7
573.4	559.1	449.5	398.2	348.6	385.9	392.7	380.1	441.4
573.6	560.4	453.7	401.7	351.8	388.8	395.3	383.8	444.7
573.8	563.3	458.2	404.4	355.1	392.7	398.6	385.5	448.3
574	565	460.8	406.4	357.6	395.7	402.8	387.4	451.7
574.2	568.3	462.7	409.4	360.1	399.4	407.1	390	454.7
574.4	572.9	464.9	412.4	361.7	404	411.5	391.4	459
574.6	574.6	467.7	416.1	364.6	404.8	414.3	393.3	463.2
574.8	578.1	472.8	419.2	367.1	408.5	416.5	395.5	467.4
575	579.8	475.2	423.6	370.9	410.3	418.8	400.2	473.8
575.2	583.3	477.2	426.6	373.9	414.3	421.4	401.9	478.2
575.4	586.4	479.4	428.4	377.4	418.2	425.7	403.1	483.2
575.6	589.3	482.6	432	380	422.1	429.7	406.1	486.1
575.8	591.1	484.1	434.2	382.7	424.7	432.8	408.6	489.4
576	593.8	487	437.5	385.2	427.6	436.6	410.6	495.3
576.2	597.7	489.1	439.7	388.8	431.8	439.7	413.6	497.9
576.4	601.9	491.4	443.3	392.4	437	444.2	414.9	502.2
576.6	606	493.1	445.6	394.2	439.7	447.2	416	505.5
576.8	608.5	495.4	447.7	397.4	443.2	449.1	418	509.1
577	611.7	498	451.3	398.9	445.8	451.8	420.4	510.8
577.2	614.8	502.5	453.8	401.6	448.8	457	422.4	513.7
577.4	617.1	504.5	455	404.3	452.4	459.7	426	517.2
577.6	620.3	508	457.9	407.6	457.6	461.4	426.5	518.5
577.8	623.2	510.8	460.6	409.1	459.7	464.8	427.6	521.6
578	625.3	513.9	462.2	411.1	461.9	469.2	430.9	525.7
578.2	630.9	516.7	464.1	414.8	465.6	472.4	434.1	529.5
578.4	633.4	519.2	465.1	415.6	470	477.8	436	534
578.6	635.7	521	467.5	419	472.3	481.2	439.1	537
578.8	640.8	522.8	471.9	420.9	474.3	482.8	441.8	540.8
579	641	526.7	474.3	422.8	476.5	483.8	443.6	544.7
579.2	642.7	528.1	476.2	426.2	479.1	484.7	445.6	546.5
579.4	645.2	531.7	478.9	430	481.9	488	447.8	549.3
579.6	648.9	533.9	481.2	433.6	486.3	489.7	449.5	551.2
579.8	649.7	535.1	485.2	435.1	492.9	491.4	451.1	554.1
580	653.9	537.8	489.7	437.6	495.8	492.3	453.9	556.5
580.2	656.8	542	490.7	440.6	498.3	495.5	455.4	559.7
580.4	659.2	545.1	491.5	441.6	500.4	497.7	456.2	562.7
580.6	661.8	548.5	492.4	443.3	502.6	502.5	457.1	570.4
580.8	665.6	552.2	492.6	446.5	506.1	504.4	461.3	571.4
581	668.3	554.5	495.1	448.1	508.3	507	464.1	575.2
581.2	671.8	558.3	497	450.9	512	510.8	466.2	579.5
581.4	674.3	559.6	498	452.4	513.2	512	469	581.2
581.6	674.4	561.4	501.6	454.8	513.8	516.9	471.2	584.1
581.8	677.7	563.9	502.8	457.3	518.1	518.4	472.6	587.8
582	682.3	565.1	505	459.2	520.9	522.9	474.8	591.7
582.2	685.7	567.5	506.6	461.1	524.8	524.2	477.6	595.8
582.4	687.5	570.3	509.2	465.2	528.1	526.5	478.6	600.1
582.6	690.9	573.3	511.1	469.3	529.1	529.4	481.4	601.3
582.8	694.1	576.5	515	470.1	530.6	532.9	482.4	603.8
583	696.7	579.2	520.1	472.3	532.7	534.8	484.9	609.2
583.2	696.7	580.6	519.6	473.2	534.1	537.4	487.3	614.7
583.4	699	582.7	520.9	474.8	537.7	540.1	490	617.6
583.6	701.4	586.5	521.5	476.1	540.1	540.6	491.5	620
583.8	704.1	587.9	523.6	478.5	543.8	543.5	492.9	624.9
584	706.8	590.7	524.9	479.4	546.8	545.9	495.7	627.9
584.2	708.2	595.3	526.5	482.6	548.7	550.5	495.4	630.2
584.4	710.8	600.3	528.5	484.9	552.1	553.5	494.2	631
584.6	712.9	602.2	531.1	486.4	554.8	556	495.5	632.4
584.8	714.3	603.3	531.8	488.6	559.2	561.8	496.9	634.3
585	716.2	607.3	535.2	491.6	562	565.1	496.9	638.2
585.2	719.1	607.8	535.5	492.3	562.6	567.5	499.2	641.5
585.4	718.6	612.6	538.4	493.3	565.4	570.9	501.3	641.7
585.6	718.8	613.2	538	496.5	568.1	572.4	502.9	644.5
585.8	721.6	615.8	540.3	497.4	569.2	574	505.7	647
586	723.1	621	540.9	500.4	571.1	573.5	506.1	649.2
586.2	724	621.7	542.1	502.5	575.7	572.7	508	650.9
586.4	725.8	622.3	542.7	503.7	577.2	572.4	508.3	648.7
586.6	728.1	623.8	548.6	505.1	578.8	572.1	509.1	649.4
586.8	730.3	624.9	547.4	505.1	579.6	575.8	509.2	652.9
587	730.4	625.5	549.6	506	584	576.7	511.9	654.2
587.2	730.6	624.5	550.3	510.4	583.3	581.1	512.6	656.4
587.4	732.6	624.2	551.8	512.1	582.2	581.2	514.1	656.5
587.6	734.7	624.8	553.5	514.9	585.5	582.3	513.7	660.8
587.8	737.2	625.8	554	516	587.6	584.7	512.5	662.9
588	737.9	626.5	555.5	516.5	587.4	584.3	512.7	663.6
588.2	738.4	629	557.7	519.1	588.8	585.6	513.7	665.1
588.4	739.8	629.3	558.1	520.6	590.3	588.3	514.5	667.7
588.6	741.4	628.9	560.1	522.2	591.7	586.6	516.5	669.3
588.8	744	629.3	561.9	521.8	594.7	587.9	517.4	670.7
589	743.2	631.3	563.1	521.6	592.9	590.2	518.4	671
589.2	745.2	630.5	562.5	522.1	593.1	590.9	518.7	671.2
589.4	746.3	631.3	563.3	521.2	596	593.3	520.3	674.2
589.6	746.6	632.2	561.9	521.6	596.9	595.5	520.8	675.7
589.8	747.9	633.3	562.4	524.2	598.8	596.3	520.5	676.4
590	746.8	634.7	560.5	525.3	597.8	598.5	520.6	679.2
590.2	748.1	637.7	559.4	526.2	599.8	599.1	520.8	681.6
590.4	751.8	638.7	561.2	527.5	600.3	599.4	519.3	681.4
590.6	751.1	641.7	561.9	528.2	600.7	600	521.1	682.1
590.8	752	642	564.2	530.5	599.9	602.7	521.6	684.7
591	753.3	644.3	567.4	529.9	600.5	602.1	520.9	686.1
591.2	753.9	644.3	567.9	530.6	601.5	602.1	518.5	685.6
591.4	756.2	644.1	568.1	529.3	602	600.6	518.7	685.4
591.6	756.9	644	568.5	528.4	603.6	600.9	519.5	684.9
591.8	758.3	643.2	567.5	529.7	602.6	601.6	521	683.9
592	758.9	645.3	566.8	528.2	602.9	600.9	521.3	686.9
592.2	760.6	645.1	567	529.9	602.2	600.9	523.3	689.8
592.4	759.9	645.3	568.3	530.1	602.5	601.7	522.1	689.6
592.6	759.7	646.1	568.8	532.6	603.3	603.8	522.3	688.2
592.8	762.4	645.8	568.8	531.8	600.7	603.9	523.5	687.3
593	760.2	646.2	569.3	531.6	600.7	604.7	523.6	688.6
593.2	760.5	648.2	569.1	532.1	602.6	605.2	524	691.3
593.4	759.4	648.7	566.1	530.6	603.1	603.8	523.2	692.5
593.6	759	648.2	567	528.6	602.9	604	521	693
593.8	759.8	650.2	567.5	531.4	605.2	604	519.5	691.5
594	761.5	651	567.4	534.2	603.7	605.6	519	689.7
594.2	762.2	651.6	567.1	534.2	604.9	604.9	517.7	688.7
594.4	761.5	653.4	566.8	532.5	604	606.6	518.3	688.1
594.6	758.8	652.3	566.6	533.5	603.1	607	516.8	689.6
594.8	759.5	651.5	566.3	534.4	603	605	517.7	688.6
595	759.3	650.8	566	535.6	602	606.3	516.4	687.9
595.2	757	649.6	565.8	536.5	600.2	604.7	517.6	689.2
595.4	754.7	649.2	565	537.8	599	606.8	516.2	688
595.6	752	650.6	564.7	539.2	598.1	605.7	515.8	687.4
595.8	751.5	648.6	566.2	538.5	595.9	605.4	514.7	685.1
596	748.9	647.1	567.7	538.1	595	603.2	516	684
596.2	747.7	647.4	567.6	536.7	594.8	600.3	516.3	684.9
596.4	744.4	647.5	567	534.6	592.2	599.3	515.9	682.1
596.6	746.7	646.7	566.9	534.4	590.7	597.1	513.2	681.6
596.8	743	646.1	566.8	534.1	589.9	596.7	509.5	680.1
597	741.8	644	564.9	534.1	590	597.9	510.8	677.5
597.2	739.8	643.8	563.6	534.2	590	596.4	509.6	675.8
597.4	738.2	641.3	561.2	534	588.5	594.6	509.4	674.4
597.6	738.6	642.3	558.4	534.5	586	594.7	507.6	672.4
597.8	737	643.4	557.8	532.2	583.3	592.7	506.6	671.8
598	737	645.2	557.4	532.1	582.9	593.4	504.8	669
598.2	736.4	644.1	558.1	531.4	583.8	592.4	502.5	670.1
598.4	736.1	642.5	559	531.3	582.1	592.6	501.5	669.6
598.6	735.1	640.7	557.4	530.5	582.3	590.6	500.1	668.3
598.8	733.2	640.9	556.3	530	582.1	589.9	499.1	666
599	731.3	640.4	555.4	529.2	582.4	586.4	499.2	662.9
599.2	728.4	642.1	552.8	527.6	581.4	585	499	663.6
599.4	728.7	639.6	550.3	526.2	579.5	582.3	499.4	662
599.6	727.3	639.1	552.6	524.4	578.6	581.8	496.6	657.9
599.8	725.9	637.2	550.8	522.8	578.1	582.7	494.8	656.3
600	724	636.2	549.2	523.5	575.8	581.7	491.9	655.4
600.2	724.4	634.7	548.7	523.2	575.9	579.4	488	653.8
600.4	724.3	632.8	547.1	523.4	573.6	579.1	489.7	653.1
600.6	724.4	631.8	546.9	522	570.8	578.2	488.8	651.4
600.8	723.1	631.4	545.5	522.4	569.5	576.7	487.5	650.9
601	721	630.9	545.9	520.6	569.8	575.3	486.8	648.4
601.2	717.3	630.9	542.9	520.7	570.3	571.6	486.8	646.6
601.4	717.8	629.4	540.7	519.5	570.3	571.7	485.7	645.9
601.6	716.6	627.5	536.9	518.4	568.6	568.3	484.4	646.5
601.8	715.5	626.6	534.4	517.9	566.5	566.7	484	642.2
602	713.6	625.9	533.8	515.7	563.2	564.4	484	638.8
602.2	711.6	625.4	534.9	512.9	563.1	564.4	481.9	637.8
602.4	712.5	622.9	532.7	509.9	560.7	561.7	482.9	635.6
602.6	710.6	621	532.5	508.2	559.7	562.9	482.6	631.1
602.8	708.1	618.4	531.9	507.9	555.8	561.9	481.3	629.4
603	706.3	616.1	527.6	510.3	553.1	561.3	479.4	628
603.2	704.4	614	527	509.9	552.1	556.7	478.4	625.3
603.4	703	613.9	524.9	506.8	549.3	555.4	476.2	621
603.6	701.7	611.8	524.6	505.7	549.2	553.1	474	619.2
603.8	700.3	611.7	523.5	504.4	547.8	551.3	472.5	618.3
604	695.3	609.9	520.2	502.2	545.6	549.3	470.5	615.7
604.2	694.4	607.9	519.2	500	542.9	548.5	468.7	613.8
604.4	690.1	605.8	516	498.9	540.3	547.8	468.1	612
604.6	688	604.4	514.6	498.7	539.2	546.4	466.5	612
604.8	686.2	602.8	511.8	496.4	537.4	545.6	466.9	609.7
605	686.4	603.1	511.2	496.2	535.4	544	465.3	607.8
605.2	681.1	602.3	508.7	496	533.1	540.6	462.7	605.5
605.4	678	598.9	505.2	495.3	531.2	538.2	460.6	604
605.6	679.3	597.2	504.8	492.7	531.3	534.2	458	601.1
605.8	678.6	595.8	502.5	490.9	531.4	532.6	455.1	596
606	677.3	595.7	500.7	490.6	530.2	532.1	453	593.1
606.2	674.2	597	498.9	487.5	528.6	528.9	451	590.6
606.4	669	596	499	485.1	526.3	527.6	449.8	589.3
606.6	667.9	594.9	499	484.7	526.1	526.6	450	587.1
606.8	668.2	593.3	495.8	483.4	523.5	526	448.4	584
607	665.4	591.2	494.1	481.7	522.8	524	447	581.7
607.2	664.8	592	492.5	481.9	521.9	521.3	445.1	578
607.4	659.7	590.9	490	480.5	520.1	518.2	443.5	576.2
607.6	656.2	587.8	489.7	480.3	517.2	514.8	442.2	573.7
607.8	653.1	587.5	487.3	478.8	516.1	514.1	441.2	572.8
608	652.1	585.2	485.7	478.3	514.5	512	438.8	569.6
608.2	648.1	583.4	483.5	476.5	513.1	510.7	437.1	567.5
608.4	646.8	580.4	482.3	476.2	510.2	508.6	436	565
608.6	646.1	578.8	481.9	476.4	509.8	507.1	433.8	564
608.8	644.5	576	480.6	475.4	507.6	504.4	432.9	563.4
609	641.6	574.1	479.5	473.2	506.9	502.5	433	558.7
609.2	638.7	570.9	477.3	470.4	508.1	499.9	431.7	557.5
609.4	638.8	568.3	477.5	469.7	507.7	499.2	431.6	555.5
609.6	636.8	566.7	477.5	467.8	506.4	496.5	430.8	553.3
609.8	635	563.1	475.5	466.7	503.9	496.2	431.6	551.7
610	634.1	561.1	473.7	467.1	502.7	495.7	427.9	550.1
610.2	632.2	558	473.2	464.7	499.6	491.8	426.4	548.3
610.4	630	556.7	473.1	464.9	498.6	490.5	425.2	545.5
610.6	629.6	554	471.4	464.3	495.8	488.8	425	545
610.8	629.3	551.1	469.5	463.2	493.9	488	423.6	542.4
611	627.1	549.4	468.6	462.1	491.9	486.1	421.7	539.8
611.2	625	547.2	466.5	459.4	489.5	485.2	420.6	538.2
611.4	623.1	547.2	464.1	458.7	487.7	485.7	417.7	535.1
611.6	621.8	546.9	462.4	459.2	487.5	483	416.1	533.6
611.8	622.1	548	462.1	455.7	487.3	482.2	414	532
612	621.3	547.1	461.6	453.5	484.7	479.1	413.4	529.8
612.2	620	546.5	459.5	452.6	483.3	475.9	413	528.1
612.4	617.3	544.3	458.7	450.4	482.6	475.6	410.7	526.9
612.6	616.4	543.1	457.3	447.8	482.5	473.2	409	525.2
612.8	614.6	543.3	455.4	447.7	480.5	472.4	406.5	523.8
613	614.3	540.6	453.9	445.8	477.8	470.2	405.5	522.9
613.2	614.4	539.3	453.1	443.6	476.6	469.5	404.5	523
613.4	612.8	535.4	450.8	442.7	476	466.9	403.2	519.2
613.6	614	534.4	451.2	441.7	473.9	465.9	401.5	516.8
613.8	612.1	533.8	448.6	442.1	473.7	466.4	399.2	514.8
614	610.1	531	446.6	440.1	473.4	464.1	397.3	513.7
614.2	608.3	528.2	445.4	439.1	473.1	464.5	395.5	511.1
614.4	607.2	526.9	444.4	437.6	473.9	462.5	394	509.5
614.6	604	527.2	442.7	435.5	473.3	461.1	392.1	508.3
614.8	600.1	526.9	441.2	433.8	471.2	460.5	389.9	505.4
615	600.1	522.2	441.6	433.6	470	461.6	389.1	503.5
615.2	598.9	519.5	439	431.8	468.3	460.2	389.5	500.6
615.4	596.8	516.8	439.1	431.1	468.5	458.6	388.5	499.2
615.6	595.5	516.6	438.4	430.5	465.8	457.1	387.8	497.1
615.8	593.6	517.1	437.9	430.5	465.5	457.2	388	496.2
616	592.9	516.8	437.3	431.1	463.3	456.4	386.8	495.2
616.2	590.3	516.5	435.7	429.3	462.7	453.9	385.1	493
616.4	588.4	516.3	436.3	428.4	462.1	453	384.5	491.2
616.6	585.1	512.8	435.4	428.9	461.1	452	383.9	488.2
616.8	583	511.7	431.5	428.3	458	452	383.5	489
617	581.8	512.8	429	427.6	458.3	449.2	383.8	488.6
617.2	580.1	512.4	428.6	428.4	456.8	449.1	383.6	488.5
617.4	579.9	511.3	428.3	426.8	455.7	448.2	379.5	488.5
617.6	577.9	510.7	428.8	426.6	454.1	446.2	378.9	488.1
617.8	575.3	509.1	426.5	426	452.4	445.4	378.2	486.3
618	575	510	425.1	425.9	451.3	445.3	377.6	485.9
618.2	573.9	510	423.9	425	450.1	444	376.1	485
618.4	573.6	509	423.6	423.3	446.9	443	373.7	482.3
618.6	572.4	507.8	422.7	423	447.1	442	373.3	481.9
618.8	569.7	505.2	422.3	422.2	446.1	441	371.8	481.1
619	567.5	503.5	421	421.3	446.6	441.1	371.9	478.9
619.2	566.7	503.2	419.3	422	446	440.4	371.3	478
619.4	564.1	501.9	418.2	422	444.2	437.9	371.8	479.9
619.6	562.2	501.1	416.7	421.2	443.2	437	371.7	478.6
619.8	560.7	500.2	416.7	419.3	440.8	437.9	371.7	478.1
620	559.8	498.9	417.7	418.1	440.3	435.4	372.1	478.5
620.2	560.1	499.5	418.7	416.3	439.2	435.8	373.7	480.1
620.4	558.4	497.2	417.5	415.2	436.9	436	372.7	480.1
620.6	557.1	498.7	417.7	415.3	437	434.4	371	478.4
620.8	558.3	498	419	414	434.6	434.6	370.5	477.4
621	558	497.3	418.2	412.7	435.1	434.2	369.4	476.1
621.2	555.1	496.1	418.4	414.1	435.2	433.3	368.6	475.7
621.4	554.8	497.5	418.8	412.9	436.5	433.9	368.3	477.8
621.6	554.2	496.7	419.1	411.5	436.8	436	368.3	477.6
621.8	554.5	495.9	417.6	409.7	436	435.5	367.4	478.7
622	552.8	494.4	417.1	408.6	434.1	437.1	365.5	479.6
622.2	551.9	494.2	417	409	434.9	437.2	365.8	478.9
622.4	552.6	493.1	419.1	408.5	434.5	437.8	365.7	477.7
622.6	550.7	494.6	418.1	408.7	436	435.7	365.8	477.7
622.8	547.9	492.7	417.5	408.4	435.8	436.6	365.4	478.6
623	548.2	491.7	417.1	407.7	437	435.7	365.4	478.4
623.2	548.8	490.1	417.8	408.3	436.3	436.3	364.1	478.2
623.4	549.3	491.3	419.6	408.5	435.3	436	364.9	477
623.6	548.9	494.7	420.6	408.3	435.4	438	365.5	477.1
623.8	550	495	420.7	408.9	436.6	437.6	364.7	477.2
624	550.9	495	420.1	409.1	435.9	437.7	365.2	478.3
624.2	549	494.4	421	409.7	436.9	437.6	364.7	477.4
624.4	548.6	493.8	420.4	408.8	436.6	436.2	364.5	479.3
624.6	548.6	491.2	420.4	408	438.3	435.3	364.9	480.1
624.8	549.9	491.1	421.5	409.7	438.3	434.8	365.4	479.7
625	549	490.8	421.3	411	438.4	435.5	365	479.9
625.2	547.7	491.4	422.3	412.6	439.1	436.2	365.4	480.4
625.4	546.9	491.9	424.1	410.2	439.7	436.1	366.3	480.5
625.6	548.7	491.7	425.3	410.6	440.3	438.4	366.8	479.9
625.8	548.3	491.4	425	411.7	442	438	368.5	479.6
626	549.1	491.7	424	413.2	443.3	440.3	368	480.3
626.2	550.5	493.3	423.9	414.7	444.1	442.5	370	480.4
626.4	550.8	493.3	425.3	415.4	444.9	444.5	371.7	481.3
626.6	551	493.2	425.2	416	445.7	446.4	371.7	484.1
626.8	552.1	492.3	425.4	417.7	447.3	446.9	373.7	487
627	552.6	493.1	427.3	419.5	450.5	447.5	374.2	489.9
627.2	550.9	493.6	429.6	421.1	450.8	450.4	374.5	490.8
627.4	551.2	494.9	432.3	422.3	453	450.2	375.4	493.8
627.6	551.7	496	433.9	421.8	454.3	452.5	377.1	494.8
627.8	552.5	495	434.7	421.9	456.7	454.6	377.3	497.7
628	554.3	495.4	436.7	423.1	457.5	456.7	379	499.6
628.2	553.4	497.2	438.9	424.4	459.1	458.5	379.3	502.4
628.4	556.9	498.3	439.6	426.4	461.7	458.7	381.5	506
628.6	557.5	499.1	441.9	426.7	462.7	462.4	384.7	510.7
628.8	561.5	500.9	442.7	427.2	463.2	464.3	386.2	512
629	565.2	502	444.4	429.6	466.1	466.7	388	513.4
629.2	567.1	507.6	445.9	430.3	469	468.9	389.9	516.2
629.4	567.7	508.9	447.6	432.8	469.7	472	392.6	519.6
629.6	569.1	511.5	450	436.1	472.1	473.4	395.4	522.4
629.8	571.4	513.1	452.3	438.1	477.1	475.2	396.6	526.2
630	574.6	515.7	453.4	440.4	480.4	477.8	400.1	530.7
630.2	578	519.4	455.4	444.8	484.3	479.7	401.9	532.8
630.4	580.5	521.7	458.3	446.8	487.3	481.8	404.2	536.9
630.6	585.8	526.5	461.3	447.6	490.4	485.9	407.2	541.3
630.8	587.4	531.4	465.4	449	495.5	490.6	409.3	545.2
631	590.3	533.4	469.1	451.3	501.9	493.7	412.6	551.5
631.2	594.2	537.3	471.9	452.9	507.4	498.3	414.6	557.3
631.4	597.5	540.6	476.2	456.2	512.1	503.6	418.5	564.6
631.6	602.8	543.9	478.8	459.4	514.8	508.8	423.6	570.3
631.8	608.4	546.6	482	461.9	521.2	514	426.9	574.9
632	612.6	551.8	487.7	465.7	526.2	519.9	431.2	583.1
632.2	615.2	557.4	493.2	471.3	534.4	526.1	437.8	590.1
632.4	620.4	563	497.8	479.1	543.4	532.2	442.2	598.8
632.6	624.3	566.7	502.1	482	549.2	540	447.1	605.7
632.8	631.1	571	509	486	553.2	547	450.9	615.2
633	637.4	576	517.2	492.7	560.3	555	454.2	622.5
633.2	643.6	582.2	521.1	497.1	568.8	562.6	460.3	630.4
633.4	648.7	585.9	528.4	502.5	577.8	567.6	467.5	639.3
633.6	656.5	593.9	536.2	508.3	585.4	578.2	472.9	651.1
633.8	662.4	600.8	542.5	515.1	592.7	588.4	478.7	659.9
634	673.2	608.4	551.4	521.5	601.3	598.6	487.4	670.3
634.2	680.8	616.4	559.8	529.7	609	608.2	494	681.5
634.4	686.4	624.5	566.6	537.8	619.1	620.1	500	694.7
634.6	694.9	635.5	576.8	546.3	629.8	631.5	509.2	705.5
634.8	704.9	643.7	585.9	556.3	642.5	645.1	517.5	718.4
635	714.2	651.6	597.8	566.9	654.2	656.4	527.3	733.2
635.2	726.6	662.1	607.8	576.5	665.3	668.2	537.2	747.9
635.4	736.5	672.6	619.5	587.4	679.9	682.6	545.3	762.6
635.6	745.8	684.6	631.2	598.1	692.2	693.6	557.3	780.2
635.8	757.8	696.6	643	611.5	706.3	706.5	569.5	797.9
636	770.3	709.4	654.8	622.7	718.9	725.3	580.3	810.5
636.2	782	721.5	669	633.3	735.2	742	592.7	829.1
636.4	796.6	734.6	684.5	647.1	751.8	759.2	604.6	848.7
636.6	808.4	744.4	699.8	660.4	769.9	777.3	618.4	868.9
636.8	820.4	759.3	714.1	670.6	786.9	796.1	633	890.4
637	834.8	775.3	730.3	684.6	805.7	813.3	646.6	913.1
637.2	849.7	789.9	749	699.7	824.7	832.7	665.4	937.3
637.4	863	805.6	765.4	711.9	844.4	852.8	679.1	959.8
637.6	877.9	820.3	781.4	729	864.7	872.6	694.6	982.8
637.8	897.3	836.8	797.7	741.5	884.7	889.9	709.3	1008
638	915.6	852.3	815.5	757.1	906.6	913.7	728.3	1035
638.2	932.7	873.7	837.6	771.8	926.2	936.8	745.9	1062
638.4	951.2	889.4	858	788.9	950	965.4	764.8	1090
638.6	970.4	908.4	877.4	805.5	974.9	990.7	781.7	1119
638.8	992.9	926.7	898.7	822.6	1003	1014	804.6	1150
639	1013	947.6	918.5	842.5	1032	1040	823	1182
639.2	1037	970.2	940.4	863.1	1058	1067	841.6	1214
639.4	1057	990.4	965.1	884.2	1081	1096	864.1	1246
639.6	1081	1013	991	904.1	1111	1126	888	1280
639.8	1108	1036	1019	927.8	1144	1155	915.7	1310
640	1130	1062	1048	952.6	1175	1188	943.6	1345
640.2	1157	1085	1077	979.1	1205	1219	972.6	1383
640.4	1181	1110	1100	1003	1236	1251	997.8	1417
640.6	1205	1134	1129	1027	1272	1284	1025	1455
640.8	1233	1159	1158	1049	1307	1317	1057	1494
641	1260	1185	1187	1074	1346	1350	1083	1540
641.2	1291	1213	1220	1103	1381	1386	1112	1581
641.4	1320	1243	1254	1133	1423	1424	1139	1623
641.6	1353	1270	1288	1161	1462	1465	1173	1667
641.8	1383	1306	1323	1192	1500	1505	1203	1713
642	1414	1338	1358	1222	1540	1542	1234	1760
642.2	1446	1368	1391	1249	1581	1585	1266	1807
642.4	1481	1397	1426	1280	1624	1626	1299	1853
642.6	1514	1431	1459	1313	1667	1667	1332	1902
642.8	1548	1467	1497	1345	1711	1713	1364	1953
643	1584	1497	1538	1377	1759	1757	1399	2001
643.2	1617	1531	1579	1405	1806	1800	1436	2053
643.4	1653	1571	1624	1440	1855	1846	1471	2106
643.6	1686	1609	1665	1473	1904	1896	1509	2157
643.8	1721	1643	1706	1509	1952	1949	1547	2209
644	1760	1679	1748	1545	2001	1999	1584	2267
644.2	1799	1713	1788	1579	2049	2051	1622	2328
644.4	1837	1750	1833	1616	2097	2106	1664	2392
644.6	1882	1786	1879	1653	2145	2150	1703	2451
644.8	1917	1826	1922	1695	2195	2206	1748	2514
645	1958	1865	1965	1727	2241	2258	1786	2573
645.2	2003	1903	2011	1767	2293	2315	1830	2631
645.4	2044	1941	2059	1800	2341	2371	1868	2698
645.6	2081	1981	2101	1840	2396	2426	1913	2757
645.8	2120	2021	2144	1878	2446	2483	1950	2821
646	2157	2058	2182	1919	2503	2543	1991	2885
646.2	2201	2098	2230	1963	2554	2595	2031	2947
646.4	2244	2141	2279	2001	2610	2653	2076	3014
646.6	2283	2184	2322	2038	2663	2707	2119	3079
646.8	2327	2225	2371	2079	2714	2764	2161	3144
647	2373	2266	2419	2119	2765	2826	2200	3205
647.2	2414	2309	2462	2164	2815	2882	2242	3267
647.4	2458	2351	2510	2199	2869	2937	2285	3330
647.6	2499	2392	2560	2239	2932	2992	2330	3393
647.8	2545	2439	2605	2279	2984	3047	2373	3454
648	2589	2479	2649	2321	3041	3102	2419	3516
648.2	2634	2518	2694	2358	3092	3147	2463	3575
648.4	2670	2559	2743	2400	3147	3200	2505	3638
648.6	2715	2603	2783	2438	3199	3250	2546	3696
648.8	2755	2648	2831	2472	3248	3306	2591	3754
649	2793	2685	2877	2513	3303	3356	2634	3812
649.2	2833	2722	2921	2551	3356	3404	2675	3870
649.4	2872	2758	2964	2584	3409	3459	2711	3924
649.6	2905	2796	3011	2616	3454	3506	2752	3975
649.8	2938	2834	3056	2653	3496	3553	2785	4028
650	2970	2871	3095	2683	3546	3603	2826	4082
650.2	3006	2904	3132	2714	3597	3654	2868	4134
650.4	3039	2935	3175	2749	3646	3700	2901	4188
650.6	3067	2964	3215	2781	3695	3742	2935	4235
650.8	3100	2995	3252	2811	3736	3787	2973	4286
651	3129	3029	3288	2836	3784	3829	3009	4334
651.2	3157	3063	3325	2862	3819	3865	3042	4379
651.4	3187	3088	3357	2883	3857	3908	3076	4426
651.6	3218	3119	3391	2909	3889	3940	3110	4469
651.8	3247	3145	3427	2931	3926	3978	3137	4518
652	3274	3167	3453	2954	3953	4012	3171	4562
652.2	3297	3188	3478	2982	3982	4047	3200	4605
652.4	3319	3208	3501	3003	4014	4080	3221	4642
652.6	3341	3223	3523	3022	4040	4107	3244	4680
652.8	3357	3235	3539	3050	4068	4139	3268	4711
653	3371	3254	3554	3067	4095	4165	3286	4750
653.2	3387	3268	3578	3085	4113	4182	3310	4778
653.4	3400	3286	3595	3109	4138	4201	3329	4803
653.6	3410	3306	3610	3120	4158	4219	3342	4833
653.8	3418	3318	3626	3136	4176	4243	3356	4855
654	3429	3330	3635	3148	4192	4265	3363	4867
654.2	3445	3342	3645	3157	4202	4285	3375	4884
654.4	3454	3343	3657	3160	4218	4297	3383	4899
654.6	3458	3348	3668	3161	4233	4306	3386	4918
654.8	3460	3354	3674	3165	4245	4317	3393	4935
655	3467	3357	3684	3174	4251	4325	3400	4945
655.2	3475	3362	3687	3178	4253	4333	3407	4952
655.4	3473	3363	3688	3183	4253	4343	3408	4961
655.6	3477	3359	3691	3181	4261	4342	3410	4963
655.8	3477	3362	3689	3184	4261	4341	3415	4973
656	3474	3357	3690	3182	4259	4345	3413	4975
656.2	3468	3354	3687	3181	4256	4341	3417	4972
656.4	3466	3349	3683	3175	4253	4337	3411	4973
656.6	3466	3344	3674	3170	4246	4331	3407	4966
656.8	3460	3339	3666	3161	4234	4325	3406	4956
657	3455	3330	3654	3152	4227	4319	3401	4941
657.2	3445	3328	3647	3144	4218	4303	3389	4927
657.4	3435	3319	3637	3129	4207	4290	3380	4914
657.6	3419	3308	3627	3121	4191	4268	3366	4904
657.8	3406	3294	3618	3107	4172	4256	3352	4882
658	3390	3277	3610	3094	4161	4231	3335	4858
658.2	3370	3267	3595	3083	4147	4218	3322	4832
658.4	3349	3253	3577	3069	4128	4201	3308	4810
658.6	3328	3234	3561	3055	4110	4184	3292	4787
658.8	3313	3212	3545	3039	4086	4162	3277	4767
659	3292	3194	3528	3020	4068	4142	3257	4746
659.2	3276	3173	3509	3000	4043	4114	3237	4714
659.4	3254	3155	3481	2985	4018	4087	3217	4679
659.6	3231	3135	3460	2961	3990	4062	3195	4648
659.8	3211	3112	3439	2942	3962	4039	3176	4622
660	3189	3087	3413	2920	3935	4011	3152	4586
660.2	3162	3067	3382	2893	3905	3985	3129	4553
660.4	3133	3047	3355	2869	3879	3957	3110	4518
660.6	3111	3025	3332	2848	3854	3925	3085	4485
660.8	3089	2999	3304	2824	3828	3893	3057	4443
661	3062	2972	3277	2808	3798	3856	3030	4406
661.2	3030	2946	3247	2782	3759	3823	3002	4374
661.4	3001	2919	3217	2758	3726	3784	2982	4332
661.6	2974	2896	3192	2728	3692	3746	2957	4290
661.8	2950	2867	3158	2702	3655	3711	2931	4245
662	2923	2835	3123	2676	3623	3674	2901	4199
662.2	2892	2807	3097	2647	3589	3639	2869	4159
662.4	2859	2784	3062	2620	3553	3601	2839	4114
662.6	2830	2754	3028	2592	3515	3561	2802	4077
662.8	2801	2727	2992	2560	3473	3522	2769	4030
663	2767	2697	2957	2531	3436	3491	2739	3984
663.2	2738	2659	2920	2502	3393	3452	2712	3938
663.4	2709	2626	2883	2470	3359	3414	2683	3892
663.6	2677	2598	2851	2441	3317	3376	2651	3846
663.8	2647	2568	2818	2413	3277	3336	2619	3798
664	2616	2538	2784	2383	3235	3296	2587	3755
664.2	2588	2510	2751	2350	3197	3254	2555	3707
664.4	2555	2481	2714	2319	3158	3213	2524	3656
664.6	2522	2453	2678	2292	3121	3169	2498	3604
664.8	2488	2425	2646	2264	3078	3131	2465	3560
665	2457	2394	2614	2234	3038	3088	2437	3515
665.2	2427	2363	2580	2204	2992	3047	2401	3468
665.4	2398	2332	2545	2172	2953	3007	2368	3421
665.6	2367	2299	2509	2145	2913	2961	2337	3369
665.8	2335	2268	2478	2117	2871	2921	2305	3326
666	2308	2236	2443	2090	2830	2882	2273	3281
666.2	2277	2205	2410	2063	2790	2844	2244	3236
666.4	2247	2179	2380	2035	2752	2806	2215	3191
666.6	2213	2151	2347	2010	2715	2763	2184	3150
666.8	2182	2118	2311	1983	2679	2725	2154	3107
667	2153	2095	2279	1951	2641	2685	2125	3063
667.2	2123	2065	2244	1923	2602	2649	2095	3019
667.4	2093	2040	2211	1897	2566	2616	2068	2974
667.6	2063	2011	2178	1872	2529	2576	2039	2931
667.8	2033	1981	2150	1845	2496	2540	2010	2887
668	2006	1952	2119	1823	2460	2503	1981	2845
668.2	1974	1923	2091	1796	2423	2469	1951	2808
668.4	1943	1895	2059	1770	2383	2428	1924	2766
668.6	1915	1870	2029	1743	2348	2392	1896	2723
668.8	1886	1841	1999	1717	2314	2360	1865	2684
669	1858	1812	1968	1693	2283	2323	1840	2644
669.2	1833	1790	1939	1670	2248	2290	1808	2603
669.4	1808	1763	1915	1644	2215	2253	1784	2567
669.6	1784	1737	1884	1622	2178	2215	1756	2528
669.8	1757	1712	1855	1598	2147	2186	1730	2490
670	1734	1687	1826	1575	2115	2149	1705	2454
670.2	1709	1660	1802	1551	2083	2118	1680	2420
670.4	1681	1634	1774	1529	2051	2087	1655	2380
670.6	1658	1609	1747	1508	2020	2057	1630	2341
670.8	1631	1587	1719	1487	1993	2028	1605	2304
671	1606	1567	1693	1466	1963	1996	1580	2271
671.2	1582	1545	1672	1443	1929	1966	1554	2237
671.4	1561	1525	1646	1423	1900	1935	1530	2202
671.6	1539	1501	1622	1405	1870	1905	1504	2167
671.8	1522	1478	1597	1384	1843	1872	1481	2138
672	1497	1457	1573	1361	1814	1844	1459	2103
672.2	1475	1433	1549	1341	1786	1812	1436	2074
672.4	1453	1413	1528	1322	1759	1783	1417	2042
672.6	1432	1394	1505	1303	1729	1758	1395	2013
672.8	1413	1375	1483	1284	1704	1730	1374	1982
673	1393	1357	1459	1263	1683	1703	1353	1957
673.2	1374	1336	1438	1246	1657	1673	1332	1927
673.4	1355	1317	1420	1228	1632	1647	1312	1898
673.6	1337	1300	1398	1209	1609	1623	1293	1868
673.8	1320	1283	1375	1194	1588	1598	1274	1841
674	1300	1271	1357	1178	1565	1574	1255	1813
674.2	1284	1252	1339	1164	1540	1552	1240	1786
674.4	1267	1233	1320	1146	1518	1528	1220	1763
674.6	1252	1218	1301	1129	1495	1505	1205	1738
674.8	1233	1198	1284	1111	1474	1484	1190	1715
675	1217	1181	1266	1095	1453	1463	1175	1688
675.2	1198	1163	1250	1081	1431	1442	1157	1669
675.4	1183	1147	1234	1067	1409	1423	1138	1643
675.6	1168	1131	1217	1053	1387	1402	1125	1619
675.8	1153	1115	1200	1037	1369	1381	1110	1598
676	1136	1098	1183	1024	1354	1362	1093	1576
676.2	1119	1082	1167	1012	1335	1347	1075	1557
676.4	1106	1067	1151	999.2	1316	1326	1062	1535
676.6	1094	1055	1137	985.1	1301	1313	1049	1514
676.8	1079	1042	1120	973.4	1284	1298	1034	1494
677	1066	1032	1107	960.7	1269	1282	1021	1468
677.2	1056	1017	1094	946.6	1254	1266	1009	1448
677.4	1044	1005	1079	934.9	1238	1252	996.6	1427
677.6	1032	993	1068	922.7	1224	1234	985.4	1408
677.8	1017	980.8	1054	910.8	1210	1218	972.6	1390
678	1006	968	1040	900	1196	1202	961.4	1373
678.2	991.6	957.6	1026	888.3	1177	1185	948.1	1354
678.4	982.6	946.8	1014	875.6	1161	1169	937.6	1336
678.6	971.5	936.3	1002	865.5	1144	1155	925.6	1321
678.8	960.9	925	987.6	853.8	1131	1143	916.9	1307
679	951.6	913.6	976.4	844.5	1115	1133	904.7	1289
679.2	941	903.5	965.1	835.7	1102	1118	893	1271
679.4	930.8	893.1	955	824.3	1090	1106	881.8	1257
679.6	918.6	882.1	944	816.3	1080	1095	871.7	1243
679.8	909.7	874.3	933.7	808.2	1068	1082	864.3	1233
680	902	865.9	925.4	798.7	1056	1071	855.2	1221
680.2	891.9	855.3	917.5	789	1044	1059	845.9	1207
680.4	882.6	847	908	780.4	1034	1047	837.4	1193
680.6	872.9	838.6	897.2	771.9	1022	1038	828.2	1180
680.8	867.8	829.1	887.5	764.4	1012	1029	818.2	1169
681	859.8	820.8	878.8	756.8	1003	1019	811.7	1158
681.2	853.2	812.6	872.2	749.8	991.9	1010	801.8	1146
681.4	845	804.6	862.5	742.9	982.4	1003	795.7	1131
681.6	840.8	797.9	854.3	740.1	974.8	994.1	785.9	1121
681.8	835.2	790.3	846.7	733.4	965.4	986.1	779.5	1111
682	826.5	786.8	838.3	728.4	957.3	976.8	772	1102
682.2	819.2	784.5	831.2	724.3	947.9	964.5	762.5	1094
682.4	812.2	779.4	821.7	715.9	942.4	956.9	754.2	1082
682.6	805.1	774.5	812.5	707.8	936.2	951.9	746.2	1071
682.8	796.9	768	806	703.2	931.8	944.6	739.4	1062
683	790.5	762.2	800.4	700.3	924.6	934.7	733	1054
683.2	784.6	758	793.4	696	917.1	928.7	727.9	1048
683.4	777	750.9	785.8	690.2	910.2	920.6	722.2	1038
683.6	771.3	742.9	780.3	685.8	903.7	911.3	715.6	1026
683.8	765.3	736.5	775.2	680.3	898.7	908	710.1	1018
684	759.9	729.6	771.5	674.4	892.2	899.5	702.5	1013
684.2	754.7	725.5	765.9	671.2	887.1	891.7	697.2	1005
684.4	749.8	719.6	762	668.3	880	888.1	695	997.4
684.6	746.8	715.5	757.8	664.5	873.3	880.1	690.2	990.2
684.8	742.4	712.1	753	660.7	867.7	872.9	685.5	985.8
685	737.9	708.2	747.1	654.8	861.2	866.6	681.4	978.7
685.2	735	704.6	741.3	651.4	856.4	862.5	679.7	971.4
685.4	730.8	699.4	733.9	647	849.9	857.8	673.8	966.5
685.6	728	695.9	729.2	645.1	843.2	852.1	670.1	961.7
685.8	723.7	691.4	726.9	643.5	839.1	846.6	663.8	957.3
686	721.2	687.3	727.4	639.9	834.1	842.2	660.5	948.4
686.2	714.2	684.6	722.7	637.2	830.5	837.3	658.5	943.7
686.4	708.6	681.8	719.5	635.1	825	833	655.4	942
686.6	705.2	675.7	715.5	633.6	820.1	828.7	653.9	938.3
686.8	702.9	673.1	710.8	628.6	817.4	824.3	652.9	934.4
687	700.4	672.7	707	623.6	814	818.4	648.8	931.3
687.2	694.2	670.4	703.4	620.2	810.1	816.9	645.9	929.4
687.4	693.5	669.8	702.2	617.1	806.2	815.1	643	925.5
687.6	692.4	668.5	701.6	614.4	804.1	814.7	642.3	922.1
687.8	689.4	665.9	698.7	611.7	801.5	810.2	640.5	919.9
688	685.3	661.7	695.4	610.9	799.2	807.6	637.1	916.1
688.2	682.3	660	692	606.9	797.9	800.9	633.8	912.8
688.4	679.6	658.2	689.9	605.4	794.7	797.6	632	908.3
688.6	678.5	657.1	688.2	604.1	790.6	796.7	631.4	905.5
688.8	679.6	654.3	685.6	603.9	788.9	792	627.4	902.7
689	677.7	652.9	683	600.9	788.6	787.7	625.5	901.4
689.2	675	652.3	682	601.2	788	787.4	624.9	900.5
689.4	673.4	649.4	679.9	596.8	784.3	786.2	623	896.1
689.6	670.7	649.6	677.9	594.7	784.5	785.3	622.3	893.2
689.8	669.9	646.4	679.5	593	782.7	782.3	622	892.7
690	668.8	645.2	680.3	591.9	780.3	779.9	621.3	891.2
690.2	667.7	643.8	678.5	591.2	780.2	778.6	621.6	889.4
690.4	667.5	641.7	678.1	591	779.6	777.1	621.6	886.4
690.6	664.3	639.4	678.6	590.3	778.6	775.4	620.7	884.6
690.8	663.3	638.3	679	590.1	776.9	774.1	621.2	885
691	662	636.6	680.5	593.3	777	775.4	619.6	882.7
691.2	658.3	635.2	680.6	592.4	775.4	775.9	621.7	880.4
691.4	659.3	635.3	680	592.3	777.7	775	619	878.1
691.6	659	636.5	679.8	592.6	779.2	776.8	618.5	877.6
691.8	659	636.3	678.4	591.9	777.7	777.8	617.1	879.1
692	658.4	636.3	681	591	777.4	778.5	617.1	878.6
692.2	658	634.5	681.5	590.4	774.3	780.4	616	880.2
692.4	658.4	633	680.7	588	775.8	780.9	616.6	879.5
692.6	659.3	631.8	680.8	587.2	774	783.1	617.6	879.1
692.8	659.9	632.7	678.8	588	774.6	783.3	620.7	877.6
693	656.1	632.2	677.6	587.2	774.9	782.7	620.6	878.7
693.2	655.2	633.7	680.9	585.1	774.4	782.7	621.3	878.2
693.4	654.5	632.6	683.9	589	775.7	782.8	621.3	881.3
693.6	655.4	637.3	683.8	589.1	775.3	784.1	622.2	882
693.8	657	638.4	682.8	588.9	776.6	783.7	624.4	883.5
694	659.1	636.1	683.4	590.3	777.4	782.4	626.6	886.9
694.2	657.1	638.3	686.8	589.3	779.7	781.4	626.3	888.4
694.4	658.4	637.8	688.3	591.1	778.6	781.4	628.9	892
694.6	657.3	638.8	687.9	594.3	778.7	782.4	631.3	891.3
694.8	659	639	688.2	593.9	779.5	780.8	631.4	890.1
695	662.6	637.4	689.8	595.2	781.7	780.4	632.7	892.7
695.2	663.1	638.9	688.5	596	783.8	781.8	635.6	897.8
695.4	664.1	640.5	688.3	598.9	786.6	785.7	637.8	903
695.6	666.7	643.4	689.9	599.7	788.8	788.4	636.8	904.9
695.8	667	644.6	692.7	600.6	790.3	792.8	638.6	910.4
696	668.9	645	692.8	603.5	795.7	798.8	641.3	916.2
696.2	672.4	647.2	695.3	604.7	801.8	801.1	642.6	920.4
696.4	676.2	651.7	697.9	606.8	803.8	805.9	646.3	922.5
696.6	678.2	655.8	699.7	609.4	809.1	807.4	647.1	926.1
696.8	679.5	659.5	703.4	612	811.2	812.2	651.4	932.1
697	683.6	660.7	707.1	613	813.7	814	652.8	937.9
697.2	690.1	665.3	711.1	614.9	815.7	816.9	654.3	939.5
697.4	693.9	666.3	717	618.6	818.9	820.3	656.9	941.8
697.6	696.8	669.6	719.6	620.1	822.9	824.9	658	944.8
697.8	701.2	673.1	720.8	620.9	828.5	831.3	663.6	951.1
698	702.6	675.4	724	624.7	831.9	837.9	665.2	953.5
698.2	707.5	679.9	730.1	629	837.6	840.1	666.2	957.9
698.4	709.1	683.8	734.8	633.6	844	844.4	669.3	962.6
698.6	712	686.2	738.5	636.5	846.6	851.3	671.4	968.8
698.8	715.6	688.3	742.5	640.4	851.2	854.3	674	974.2
699	719.1	690.7	746.8	643.2	855.6	857	678.5	981.1
699.2	724.9	693.8	752.3	647	860.2	861.1	680.4	987.6
699.4	727.9	696.8	756.7	650.9	864.1	868.1	685.1	992.9
699.6	730.9	702.5	762.8	654.3	869.3	873.1	689.4	995.1
699.8	732.2	705	767.7	658	873.1	878.3	693.5	1001
700	734.8	709.7	772	660.4	879.3	886.2	697.3	1008
700.2	737.9	712.8	777.4	666.2	884	893.2	699.7	1014
700.4	741.1	716.5	778.9	668.9	890.6	896.5	703.5	1020
700.6	747.1	720.2	780.4	672.3	897.3	899.5	708.4	1027
700.8	750.7	723.3	786	678.6	903	907.2	711.8	1034
701	755.2	727.7	790.5	683.9	907.3	911	715.7	1041
701.2	762	733.2	797.7	689.4	910.4	914.8	719.8	1049
701.4	763.5	735.7	804.1	695	916.1	921.7	722.8	1055
701.6	769.4	741.5	808.8	699.3	920.5	925.9	730.3	1059
701.8	775.1	747.4	814.4	700.7	927.8	931.5	737.2	1066
702	780.8	752.5	819.6	706.1	931.5	939.6	741.9	1075
702.2	783.1	756.3	825.2	711.5	938.7	944.9	747.6	1086
702.4	788.4	761.9	832.3	715.4	950.1	952.4	752.2	1092
702.6	794.2	764.6	838.5	721.2	956.8	960.7	756.4	1098
702.8	799.6	770.5	844.5	726.3	962.5	965.2	762.1	1104
703	804.8	775.5	846.9	728.1	969.9	971.3	770	1111
703.2	812.7	780.9	852.5	734.3	973.9	978.8	775.7	1120
703.4	817.2	787.3	858.9	739.5	981.9	986	778.5	1127
703.6	824.3	792.7	867	743.7	990.9	993.1	782.2	1134
703.8	829.3	796.8	873.5	747.8	1000	1002	786.5	1139
704	833.2	804.4	881.4	753.9	1003	1008	793.5	1145
704.2	837.6	809.7	887.4	759.7	1008	1015	798	1152
704.4	842.3	816.7	894.9	767.7	1016	1023	803.4	1161
704.6	846.2	822	902.8	776	1024	1030	807.2	1171
704.8	849.5	828	911.5	782	1030	1037	812.9	1179
705	854.7	834.2	918.8	786.4	1037	1045	818.4	1187
705.2	859.1	839	926.1	792.6	1043	1052	824.8	1196
705.4	865	844.5	931.5	797.2	1050	1060	831.3	1206
705.6	871.8	850.9	938	802.6	1061	1069	836.8	1216
705.8	880.1	857.3	941.5	809	1070	1077	843.4	1224
706	886.8	864.4	949.3	814.8	1079	1083	849.2	1234
706.2	890.6	865.7	957	822.6	1085	1089	855.2	1243
706.4	894.1	868.1	964.5	827.2	1096	1097	862.3	1252
706.6	899.5	875.9	970.2	833.7	1103	1105	869.4	1259
706.8	905.1	882.2	978.9	838.1	1112	1114	874.2	1268
707	913.9	890.2	985.1	842.3	1121	1125	881.7	1278
707.2	916.3	895.8	993.1	847.1	1129	1133	888.5	1289
707.4	918.9	899.2	998.9	855.4	1139	1139	895.4	1299
707.6	926.8	903.2	1004	860.4	1144	1152	903	1310
707.8	931	910.1	1011	866.4	1152	1163	905.7	1321
708	936.5	916.8	1020	870.5	1156	1169	912.2	1329
708.2	942.4	921.9	1026	876.7	1166	1179	917.4	1333
708.4	948.9	927.8	1034	883.1	1175	1187	926.6	1342
708.6	954.4	934.1	1042	889.5	1183	1194	931	1352
708.8	960.3	942.4	1047	893.1	1187	1200	938.2	1361
709	966.7	949	1052	900	1194	1211	943	1371
709.2	972.6	952.1	1061	907	1201	1215	950.1	1378
709.4	979.1	957	1069	912.4	1210	1221	955.4	1388
709.6	981.8	962.5	1075	918	1215	1231	961.6	1398
709.8	990.2	966	1082	923.2	1220	1238	966.7	1410
710	993.8	973.4	1085	929.1	1229	1248	972.5	1420
710.2	999.7	979.9	1090	936.6	1239	1255	981.1	1425
710.4	1004	984.2	1100	940.9	1244	1263	990.5	1437
710.6	1010	988.7	1104	948	1254	1268	997.8	1443
710.8	1014	990.9	1110	955.7	1263	1273	1003	1452
711	1020	997.7	1117	960.4	1272	1281	1010	1460
711.2	1027	1006	1121	965.6	1279	1287	1014	1471
711.4	1035	1008	1126	971.3	1283	1291	1019	1481
711.6	1039	1011	1132	976.7	1286	1296	1024	1488
711.8	1042	1015	1136	985.1	1291	1307	1028	1496
712	1048	1023	1143	989	1300	1315	1032	1505
712.2	1052	1030	1150	992.5	1307	1324	1038	1512
712.4	1058	1035	1158	997.3	1313	1329	1044	1520
712.6	1062	1042	1162	1001	1319	1337	1047	1521
712.8	1068	1047	1167	1004	1325	1343	1053	1533
713	1075	1052	1173	1010	1329	1350	1058	1542
713.2	1084	1057	1180	1015	1334	1355	1063	1545
713.4	1090	1063	1185	1017	1339	1362	1069	1551
713.6	1091	1068	1191	1020	1347	1369	1074	1556
713.8	1096	1072	1195	1024	1354	1373	1076	1560
714	1099	1077	1201	1025	1361	1376	1080	1568
714.2	1103	1082	1208	1030	1366	1382	1083	1572
714.4	1107	1088	1210	1034	1372	1386	1089	1581
714.6	1111	1093	1213	1038	1378	1391	1095	1586
714.8	1115	1096	1221	1041	1383	1396	1101	1594
715	1118	1100	1225	1045	1385	1400	1106	1600
715.2	1122	1102	1231	1049	1392	1405	1112	1603
715.4	1126	1106	1236	1050	1397	1408	1112	1606
715.6	1128	1108	1239	1052	1402	1412	1118	1612
715.8	1131	1108	1243	1052	1406	1415	1124	1616
716	1135	1110	1247	1052	1410	1417	1129	1620
716.2	1142	1112	1252	1055	1415	1417	1131	1624
716.4	1142	1113	1255	1056	1418	1423	1134	1626
716.6	1145	1116	1258	1060	1425	1431	1133	1630
716.8	1146	1116	1261	1061	1431	1433	1133	1633
717	1148	1121	1262	1065	1435	1438	1138	1640
717.2	1149	1120	1264	1066	1435	1441	1142	1642
717.4	1147	1122	1265	1068	1439	1448	1143	1642
717.6	1149	1124	1268	1067	1437	1450	1145	1644
717.8	1148	1124	1270	1068	1441	1453	1144	1644
718	1146	1127	1272	1070	1443	1454	1145	1648
718.2	1146	1128	1271	1071	1442	1456	1149	1650
718.4	1147	1127	1271	1070	1442	1457	1147	1653
718.6	1147	1126	1272	1072	1442	1463	1148	1653
718.8	1145	1127	1269	1071	1443	1463	1150	1653
719	1146	1126	1265	1073	1444	1464	1148	1654
719.2	1147	1123	1265	1071	1443	1465	1146	1654
719.4	1146	1119	1265	1069	1443	1467	1146	1656
719.6	1144	1117	1258	1070	1445	1466	1144	1653
719.8	1144	1118	1253	1071	1444	1463	1142	1653
720	1142	1118	1253	1069	1445	1461	1139	1653
720.2	1140	1118	1252	1066	1445	1458	1139	1648
720.4	1137	1120	1253	1066	1443	1457	1138	1645
720.6	1137	1118	1251	1066	1441	1455	1137	1645
720.8	1135	1119	1248	1065	1436	1453	1135	1641
721	1134	1115	1245	1062	1433	1451	1131	1638
721.2	1133	1110	1243	1060	1428	1449	1132	1633
721.4	1129	1110	1239	1058	1425	1447	1130	1630
721.6	1126	1114	1236	1057	1420	1444	1126	1627
721.8	1123	1109	1235	1050	1416	1442	1122	1625
722	1119	1105	1231	1046	1413	1439	1119	1622
722.2	1116	1101	1229	1041	1411	1434	1114	1615
722.4	1111	1095	1224	1040	1404	1426	1108	1611
722.6	1103	1087	1221	1035	1398	1421	1107	1607
722.8	1100	1084	1218	1033	1393	1415	1101	1598
723	1093	1083	1213	1028	1389	1409	1099	1590
723.2	1090	1077	1206	1022	1382	1400	1095	1585
723.4	1087	1072	1199	1018	1373	1393	1090	1578
723.6	1085	1067	1195	1014	1367	1383	1084	1573
723.8	1077	1061	1189	1012	1363	1373	1081	1565
724	1075	1054	1181	1007	1358	1368	1076	1558
724.2	1068	1050	1175	1000	1353	1362	1071	1551
724.4	1064	1045	1170	995.4	1343	1356	1067	1545
724.6	1059	1037	1165	990.3	1334	1349	1062	1538
724.8	1054	1030	1156	984.3	1328	1341	1056	1526
725	1048	1027	1154	978.8	1323	1332	1050	1520
725.2	1042	1019	1148	971.8	1314	1325	1046	1507
725.4	1035	1016	1139	965.6	1308	1319	1039	1500
725.6	1027	1009	1133	959.8	1298	1308	1033	1491
725.8	1020	1003	1125	954.2	1286	1302	1026	1483
726	1014	997.8	1116	948.6	1277	1295	1019	1474
726.2	1008	991.1	1108	942.8	1268	1283	1013	1466
726.4	999	985.4	1101	937	1259	1276	1006	1456
726.6	991	977	1094	929.7	1249	1266	999.4	1446
726.8	985.7	969.6	1088	924.3	1242	1254	990.6	1436
727	977.9	963.1	1079	915.5	1234	1247	983.7	1426
727.2	971.4	956.5	1070	906.9	1226	1238	978	1416
727.4	962.5	949	1062	897.8	1214	1228	969	1407
727.6	953.2	939.8	1055	892.9	1202	1216	964	1394
727.8	943.4	932.9	1045	886	1193	1205	954.2	1380
728	936.5	926	1035	878	1183	1192	945.3	1368
728.2	929.3	918.6	1024	868.6	1170	1183	934.7	1355
728.4	919.8	908.5	1013	860.3	1160	1173	925.7	1341
728.6	913.2	901.8	1003	852.8	1150	1165	917	1329
728.8	907.6	893.4	991.9	844.7	1138	1153	910.6	1317
729	901	883.6	982.4	836.4	1126	1142	902.1	1303
729.2	893.7	873.6	973.4	828.1	1112	1130	892.6	1290
729.4	881.7	863.7	964.1	821	1099	1119	884.4	1276
729.6	873.4	854.2	952.5	813.8	1088	1109	876.9	1263
729.8	863.1	847	942.3	804.6	1078	1096	865.7	1250
730	854.9	837.9	931.2	797.9	1069	1085	857.1	1239
730.2	847.2	830.3	922.9	789.6	1059	1074	848.5	1226
730.4	838.2	819.4	914.3	781	1048	1061	840.6	1214
730.6	829.1	806.4	905.8	772.3	1034	1049	830.4	1200
730.8	818.1	796.4	895.1	763.9	1023	1038	821.4	1186
731	812.4	788.5	885.8	756.1	1013	1025	812.5	1174
731.2	803.7	780.9	877.7	745.8	1001	1012	800.8	1158
731.4	796	770.4	867.9	738.8	990.4	1001	792.5	1145
731.6	786.1	761.2	859.3	731.4	980.2	986.9	782.4	1132
731.8	777.7	751.8	849.8	724.1	971.5	974.6	773.3	1119
732	766.3	743.5	837.1	717.8	958.5	962.7	762.1	1105
732.2	758.8	735.6	828	708.4	946.2	949.4	751.8	1090
732.4	746.8	728.4	819.9	697.9	931.8	941.4	743.7	1075
732.6	739.7	719.1	809.6	688.5	921.3	930.4	732	1062
732.8	730.5	712.5	798.1	680.4	907.6	921.7	724	1050
733	719.8	701	787.9	671.2	899.1	910.8	714.4	1036
733.2	708.5	689.4	776.5	661.3	887.1	898.5	704.5	1025
733.4	697.4	681	767	652.5	874	888.3	698.6	1011
733.6	689.3	669.5	755	643.6	864.8	876.5	689.2	1001
733.8	679.9	662.6	745	635.9	853.3	863.9	681.8	987.4
734	670.1	652.5	734	626.7	841.8	855	672.4	975.6
734.2	661.4	643.5	723.8	617.6	830	842	660.9	962.2
734.4	652.5	635.9	715.3	610.4	819.5	828.2	652.3	952.2
734.6	643.4	630.4	705.9	604.9	810.3	817.4	645	941.3
734.8	635.2	624.3	697.2	595	800.1	808	638.4	930.8
735	627.4	618.4	688.6	588.4	787.4	799.9	630.9	918.5
735.2	619.8	609.3	678.6	579.5	778.6	789.6	622.9	909
735.4	610.6	600.7	665.2	571.9	768.3	777.3	615.6	896.7
735.6	603.6	594.3	657.9	564.3	759.1	767.6	607.5	883.2
735.8	596	586.6	648.2	555.5	752	756.6	598.1	872.3
736	588.4	578	638.2	547.8	740.1	747.6	589.6	859.4
736.2	579.8	569.3	630.1	541.5	729.9	737.1	583.6	848.5
736.4	573.3	561.6	621.2	532.6	719.5	728.2	576.8	836.9
736.6	565.8	555.6	611.7	526.2	708	717.1	568.6	825
736.8	559.1	549	603.1	518.2	699.8	706.4	561.1	812.6
737	551.6	542.4	595.8	513.2	687.5	697.2	554.4	798.9
737.2	544	535	589.2	507.8	677	688.1	546.3	789.4
737.4	537.9	527.1	580.9	502.6	666.7	678.7	540	778.3
737.6	530.4	520.5	571.5	497	656.8	670.7	532.1	767.1
737.8	524.1	512.8	563.5	489.7	647.9	661	525.6	757.6
738	518.4	506.9	555.6	484.3	639.4	651.9	517	746
738.2	511	502.2	548.8	475.1	629.3	644.1	509.5	735.4
738.4	505.3	494.3	539.5	469.1	619.4	633.1	504.3	726
738.6	500.5	488.2	532.6	464	612	624.8	497.3	715.6
738.8	495.8	483.3	524.6	456.1	603.7	616.1	489.3	705.2
739	488.8	476.3	517.7	450.4	595.8	605.5	482.2	692.2
739.2	481.8	468.4	509.9	445.8	586.9	597.1	475.4	682.8
739.4	476	461.7	504.8	439.1	578.7	588.9	469.2	674.2
739.6	470.5	455.5	498	433	570.9	580.5	463.3	665.2
739.8	465.8	449.5	490.7	428.8	563.4	572.8	456.6	653.5
740	460.3	442.3	484.7	423.8	557.4	564.4	449.1	645.3
740.2	454.9	437.1	479.3	418.4	549.5	556.1	444.5	635.5
740.4	449.3	431.2	472.8	412	542.6	548.9	439.2	626
740.6	443.5	425.5	467.8	408	533.8	539.5	433.1	618.1
740.8	435.5	420.1	461.3	403.1	525.1	532.4	426.8	608.2
741	428.6	415.5	456.5	397	518.1	525.9	421.4	601.9
741.2	423.4	409.1	448.7	392.3	511.6	517.8	415.4	591.1
741.4	418.5	404.8	444.3	386.9	506	509.9	411.2	582
741.6	412.8	399.5	437.9	382.6	499.7	503.3	406	573.3
741.8	408.7	394	432.7	377.9	492.9	495.5	401.9	564.9
742	403.4	389.6	426.5	372.1	485.6	489.8	396.9	557.3
742.2	397.8	386.1	421.5	368.7	479.6	482.8	390.2	548.9
742.4	394.5	380.7	415.7	363.7	473.9	476.5	385.8	538.9
742.6	388.6	375.9	411.9	357.7	468	469.7	379.7	531.2
742.8	383.8	371.4	405.5	353	462.5	461.9	373.8	522.7
743	378.9	367.8	399.4	347.4	456.6	455	369	515.9
743.2	373.3	363	394.5	342.8	450.6	450	363.1	510.4
743.4	368.8	358.6	389.4	338.9	445	443.2	358.2	504
743.6	365	353.4	386.6	334.9	438.6	436.3	352.9	498.5
743.8	361.2	348.4	380.1	330	430.3	431.1	347.2	491.7
744	356.7	344.7	374.7	324.9	423.3	424.6	342.3	485
744.2	353.8	340.4	370.8	319.6	418.9	417.5	338.1	476.9
744.4	349.3	336.9	366.7	316.2	413.1	411.8	332.5	471.4
744.6	345.1	332.1	362.5	312.1	407.3	405.2	328.2	465.8
744.8	341.3	328	358	308.5	401	399.3	324.8	459.4
745	337.1	324.7	353.3	304.6	395.7	393.8	322	452
745.2	332.4	319.9	348.6	300.3	390.9	388.1	317.3	444.7
745.4	328.1	315.8	343.4	297	385.1	382.8	313	439
745.6	325	311.1	338.8	293.3	379.7	377.1	309.1	431.8
745.8	322.3	307	333.8	290.4	373.7	372.2	304.4	424.9
746	319	304.4	330.2	286.7	369.6	367.1	300.5	420.2
746.2	316.1	301.5	323.6	283	365.6	362.9	295.5	415.6
746.4	312.2	298.1	320.3	280.3	359.4	358.4	291.7	411.2
746.6	308.6	294.1	316.7	276.5	353.6	354	288.4	405.7
746.8	304.3	290.2	314	272.1	348.5	348.9	284.6	400.2
747	300.6	286.9	308.2	268	343.4	345	280	393.2
747.2	297	283.7	305.1	265.2	338.6	340.5	275.3	387.5
747.4	293.7	280.6	301.6	262.3	333.2	335.5	271.5	382.6
747.6	290.7	277.8	297.7	259.8	327.2	329.9	268.1	377.8
747.8	286.8	274.8	294.1	256.3	322.3	326.2	263.9	372.5
748	285	270.9	289.8	254.4	318.3	322.3	260.6	368.3
748.2	281.9	268.1	286.6	251.7	314.3	318.5	258.3	363.3
748.4	277.9	266.5	283.4	248.3	310.3	314.4	255.4	357.6
748.6	275.9	262.6	279.4	245.3	305.8	311.3	251.8	351.8
748.8	273.4	260.8	276.4	241.5	302.2	306.7	248	346.6
749	269.8	256.7	273.3	237.8	297.7	304.2	245.9	341.9
749.2	266.5	254.5	270.8	234.5	295.1	300.9	243.7	338.5
749.4	265.4	252.2	267.6	231.5	291	297.2	240.4	333.5
749.6	262.7	250	263.2	228.2	286.8	293.2	238.5	329
749.8	260.1	247.6	259.7	226.2	283.5	289.4	234.9	324.3
750	258	245.4	256.8	223.2	281.2	284.9	231.9	320
750.2	255.4	241.6	253.2	220.2	277.7	282.1	229.2	315.4
750.4	252.6	239.9	249.4	217.9	274.7	279.7	225.9	311.3
750.6	250.4	237.7	246	216.2	272.4	275.5	222.8	308.3
750.8	248.8	234.8	244.2	213.6	269.1	271.7	221.3	303.7
751	245.2	231.6	241.7	211.2	265.7	268.1	217.3	299.8
751.2	242.4	229.4	238.6	208.2	263.4	263.4	214.7	297.3
751.4	240	226.7	235.8	206.3	259.4	260.4	211.9	293.7
751.6	238	224	233.2	204.2	257.6	257.5	209.3	289.8
751.8	235.6	221.6	230.5	202.7	254.1	254.4	207.1	286
752	233.7	219.7	226.8	200	249.4	249.8	204.7	281.7
752.2	231.4	217.9	223.7	198.7	245.7	246.6	202.5	278.2
752.4	227.8	216	220.4	197.2	243.9	244.1	199.7	273.5
752.6	226.6	213.7	218.1	194.1	241.6	241.2	197.2	268.8
752.8	224.2	211.9	216.3	191.4	237.9	236.7	193.9	264.5
753	222.5	210.4	214.3	190.3	235.9	234.8	192.9	262.6
753.2	221.2	208.2	211.3	188	234.3	233.1	190.5	260
753.4	219.1	206.8	208.7	186.9	232.3	230.3	188.8	256.6
753.6	217	204.9	206.4	185.6	228.7	228.2	186.8	253.5
753.8	215.4	202.7	204.4	183.4	226	225.4	184.1	250.2
754	214	200.9	202.7	181.2	222.6	222.8	181	247.3
754.2	213	199.1	199.9	179.7	218.8	219.9	178.4	245.1
754.4	211.8	197.4	198.4	179.1	216.2	217.2	176.9	243.3
754.6	210.6	196.8	196.8	178.2	215.1	215.4	174.9	239.1
754.8	209.9	195.5	195.2	176.5	213.1	213.6	173.2	236
755	208.1	192.8	193.2	174.4	210.5	211.7	172	235
755.2	206.8	190.8	190.8	173.7	207.5	209.9	171.2	232.4
755.4	205.2	189.6	189.1	172.6	204.8	207.3	169.4	230.7
755.6	203.5	188.6	186.2	170.9	202.8	204.7	168.2	229
755.8	203.1	186.5	184.6	169.9	200.2	202.5	166.5	226.4
756	201.6	185.2	182.6	168.3	197.3	200.7	165	224.8
756.2	200.2	183.4	180.8	165.8	195.4	198.2	163.9	223.1
756.4	198.2	181.8	179.8	164.2	193.7	196.1	162.3	220.6
756.6	197.3	180.1	177.5	163.7	192.7	194.1	161.1	218.2
756.8	195.2	178.2	175.6	162	190.2	192.2	160.2	216.3
757	192.8	177.5	173.5	160.3	187.7	190.1	158.6	214.4
757.2	191.2	177.1	172	159.5	186.3	188.3	156.7	211.5
757.4	190.7	175.9	170.4	157.2	184.1	185.5	155.2	208.9
757.6	189.9	174.6	168.6	156.5	181.8	182.7	153.6	206.7
757.8	190.1	173.3	167.6	155.2	180.3	180.3	151.2	204.1
758	188.1	172.3	165.8	153.9	179	177.5	149.3	202
758.2	187.2	170.9	164.5	152.5	177	176	147.8	199.1
758.4	185.6	169.7	163.1	151.6	175.2	174.8	146.1	198.1
758.6	184.7	168.7	161.8	151.7	173.5	172.8	144.4	195.5
758.8	183.3	168.4	160.6	150.8	172.3	171.6	142.5	192.4
759	182.7	167.1	160.2	149.8	170.2	169.8	141.2	189.8
759.2	181.5	167.3	159.4	148.6	170	168.7	140.4	187.8
759.4	180.5	167	159	147.2	167.7	167.7	140.1	185.8
759.6	179	164.9	159.1	146.5	166.6	165.6	138.7	182.9
759.8	178.5	164.1	157.2	144.8	164.6	164.3	137.1	181.5
760	177.1	162.3	155	143.7	163.6	162.9	136.8	179.8
760.2	175.6	160.9	154.7	142.8	162	161.2	136.1	178.7
760.4	174.8	160.5	153.7	142.5	160.5	159.3	135.2	175.8
760.6	174.8	159.4	152.6	140.5	158.4	157.8	134.3	174
760.8	173.6	158.8	151.1	140.3	157.3	156.7	132.6	172.8
761	172.5	158.7	149.4	139.3	156.3	155.1	131.2	172.5
761.2	172.8	157.6	148.3	138.3	155	153.9	129.2	169.8
761.4	171.2	156.3	147.7	138	153.2	152.6	128.9	168.3
761.6	170.8	155.6	146.8	137.1	151.9	151.4	127.7	167.5
761.8	169.8	156	146.5	136.9	150.8	149.7	126.4	165.9
762	169.7	156.2	144.5	136.5	150.1	148.5	125.9	164
762.2	170.8	155	143.4	135.9	150	147.1	125.2	162.8
762.4	170.1	154.6	141.6	135	148.9	145.8	123.8	160.7
762.6	170.3	154	141.3	135.3	148.1	144.7	122.3	158.8
762.8	168.9	154.4	140.5	134.7	147.6	144.3	122	157.2
763	167.7	154.5	139	133.6	147.2	143.3	121.4	155.9
763.2	168	153.3	139.1	133.7	145.8	141.8	120.7	153.8
763.4	168.1	153.4	138.5	132.7	144.4	140.5	119	153.1
763.6	167.9	153.6	137.1	132.9	143.6	139.5	118.2	151.3
763.8	167	153.3	136.2	132.1	142.1	138.3	116.4	149.6
764	167	153.7	135.7	131.8	141.4	138.5	115.8	147.4
764.2	166.7	153.6	134.8	131	139.9	137	114.5	146.2
764.4	167.5	153.6	134.7	130.2	139.2	136.3	113.4	146.7
764.6	165.9	152.8	134.8	129.6	137.5	135.4	112.4	145.4
764.8	165.2	152.6	134.4	129.4	136.6	135	111	144.4
765	165.2	151.3	134	128.2	134.8	133.6	110.7	143.6
765.2	165.4	151	132.5	128.2	134.2	132.8	109.1	142.1
765.4	165.3	150.7	131.4	128.4	132.3	132.1	109.2	140.9
765.6	165.4	150.1	130.5	128.1	130.8	130.9	108.2	140.2
765.8	165.2	149.7	128.8	128.2	130.5	130.2	108.2	139.8
766	166.2	148.6	128.8	126.9	130.1	129.7	108.1	138
766.2	164.7	148.6	128.4	126.4	129.1	129	107.4	137.2
766.4	164.3	148.1	128.2	125.5	128.9	128.3	106.2	136.5
766.6	163.9	148.2	127.9	125.8	129	126.4	105.4	136.5
766.8	164.7	147.9	127.6	125.9	128.1	125.4	105	135.6
767	164.6	147.7	127	124.6	126.6	124.5	104.3	134.2
767.2	164.6	147.7	127.2	124.1	125.9	123.6	103	133.5
767.4	163.9	147.4	126.2	124.2	126.1	122.5	102.8	132
767.6	163.5	147.1	126.7	122.9	124.5	122.5	100.7	131.1
767.8	162.7	146.9	126.7	122.7	123.8	121.4	100.2	130.1
768	163.2	148.4	125.1	122.1	122.9	119.8	99.67	129.6
768.2	163.3	148.4	124.5	123.1	121.9	119.1	99.17	128.9
768.4	164.2	149.8	124.7	122.2	121.8	118.4	98.81	128.3
768.6	163.8	149.4	123.3	122.3	121.9	117.5	98.88	126.5
768.8	164	149.4	122.4	122	121.4	117.5	98.91	125.3
769	164.1	150	122.6	120.7	121	117.4	97.95	123.7
769.2	164	149.4	122.3	120.9	120.5	117	96.59	123.3
769.4	164.5	149.4	122	120.7	119.7	116.1	97.19	122.3
769.6	164.1	149.3	121.1	121.1	119.4	115	96.73	122.1
769.8	164.5	149.4	120.2	121.8	118.4	114	96.49	121.4
770	164	148.9	120.4	121.6	117.8	113	96.45	120.3
770.2	165.6	148.9	121.2	121.4	117.5	111.9	95.83	119.7
770.4	166.7	148	121.1	121.9	116	111.4	95.04	118.8
770.6	166.9	148.8	121.7	122.8	115.1	110.9	95.11	117.7
770.8	168.3	149.6	121.3	122.4	115.2	111.3	94.06	116.4
771	169.5	149.6	120.1	122.6	115.4	111.2	92.87	115.5
771.2	170.8	150.2	119.9	122.3	115.5	110.1	92.81	114.6
771.4	171	151.5	118.8	123.1	115.6	109.8	92.91	114.1
771.6	171.7	152.4	118.4	123.9	115.5	109.8	92.24	114.3
771.8	172.6	154	118	123.4	114.8	108.7	92.25	114.2
772	173.3	154.7	117.7	123.5	113.9	107.9	92.35	113.7
772.2	174.9	155.4	117.1	123.3	114.2	107.1	91.8	113.6
772.4	176.4	156.5	116.7	123.6	114.3	107.5	90.54	112.5
772.6	176.8	156.3	116.8	124.5	113.6	106.8	90.98	112.5
772.8	176.1	156	116.4	124.5	112.5	106.8	90.44	112.2
773	177.1	157.6	116.3	123.8	112.1	107.2	90.66	111.8
773.2	177.9	158.7	115.9	123.8	111.9	106.4	90	111.8
773.4	177.9	159.7	116.3	123.2	111.6	105.8	90.02	111.8
773.6	177.8	159	117.2	122.9	112.5	105.5	89.74	111.2
773.8	179	160.2	116.7	123	112.5	105.3	89.2	111.3
774	179.7	161.2	117.1	122.8	112	105.3	89.08	110.2
774.2	180.8	160.6	116.9	123.3	111.2	105.1	89.48	110.1
774.4	180.9	163	117.2	123.8	111.3	105.2	89.32	109.4
774.6	181.8	163.8	117	124.5	110.4	104	88.59	108.6
774.8	181.5	164	116.7	125	109.9	103.9	87.66	108.1
775	182.7	165.1	117.7	125.6	109.3	103.8	87.54	107.8
775.2	183.1	165.8	117.8	125.4	109.4	104.2	87.44	106.7
775.4	184.1	166.7	118	126.2	108.1	103.8	88.28	106.9
775.6	184	165.9	117.4	126.8	108.1	103.7	87.64	106.5
775.8	185.9	166.3	118.4	126.6	109.5	103.5	87.6	106.5
776	187.4	167.7	118.8	126.4	109.5	103.6	87.63	106.8
776.2	189.2	168.4	119.3	126.9	108.4	103.8	87.19	106.2
776.4	191.1	170.2	118.9	128.3	108.1	103	86.23	106
776.6	192.9	170.7	119.6	128.4	108	102.8	85.75	105.6
776.8	194.6	171.9	119.7	128.8	107.6	102.1	84.76	105.6
777	196.2	172.1	120.4	129.5	106.7	102.2	84.5	104.9
777.2	197.4	172.4	120.7	130.3	107.5	102.3	83.9	104.1
777.4	198.3	173	120.4	129.8	107.3	101.9	83.59	102.9
777.6	198.5	174.5	120.8	130.7	106.4	101.9	83.66	103.1
777.8	199.2	176.6	121.6	132	107.6	101.5	83.92	102.7
778	201.6	177.5	121	131.9	107.1	100.6	82.84	102.8
778.2	203.3	178.8	120.9	132.8	106.7	100.7	83.15	102.2
778.4	204.6	179.3	121.1	134.1	106.3	99.82	83.11	101.8
778.6	205.9	181.5	121.1	135.3	105.5	99.11	83.25	101.7
778.8	207.1	182.8	122.2	135.4	105	98.37	83.56	101.7
779	209.7	183.7	122.1	136.1	104.6	97.07	83.36	100.3
779.2	211.6	185.5	123.1	136.1	104.4	97.72	83.26	99.99
779.4	212.5	185.9	122.9	137.2	104.9	98.34	83.14	100.1
779.6	214.7	187.6	123.5	137.5	104.4	98.41	83.06	100.5
779.8	216.2	188.9	123.7	138.6	104.7	97.66	83.13	99.92
780	217.2	189.5	124	139	105.5	97.25	82.29	100.1
780.2	218.3	191.6	124.4	139.4	105.1	96.9	81.86	99.93
780.4	220.6	193.1	124.8	140	104.7	96.81	81.55	99.99
780.6	222.3	193	126.2	141.3	105.1	96.33	80.94	100.2
780.8	223.7	195.2	127	142.1	106	95.87	80.39	99.62
781	226.2	196.1	127.2	143.1	105.7	96.67	80.39	98.82
781.2	229.5	198.5	128	144.8	106.2	95.91	80.37	98.41
781.4	231.1	201.2	128.4	144.5	106.3	96.09	80.49	98.67
781.6	232.3	203.3	128.5	143.9	106.7	96.56	80.93	98.72
781.8	233.4	205.4	128.5	145.2	106.2	97.06	81.48	98.59
782	233.2	207	129.1	146.6	106.9	96.64	81.39	98.38
782.2	234.6	208.6	130.3	147.1	107.3	97.17	81.44	96.52
782.4	236.6	210.4	130	146.7	108.1	96.58	80.81	97.94
782.6	239.3	212.9	130	147.7	108	96.41	80.35	97.45
782.8	242.1	213.6	130.4	148.8	107.3	96.23	80.33	96.7
783	245	214.5	131	149.3	107	96.65	80.44	96.31
783.2	249	217	130.9	150.6	107	96.38	80.22	96.82
783.4	250.9	219.1	131	151	106.5	95.55	80.11	96.87
783.6	253.5	221.9	131.4	151.6	106.8	95.35	79.19	96.84
783.8	255.1	224.1	131.7	152.7	106.9	96.22	79.72	97.12
784	256.9	225.1	133.7	154	106.4	96.77	80.03	97.04
784.2	259	226.7	134.8	156.2	105.6	96.88	79.83	96.8
784.4	262.4	227.8	135	157.8	106.1	97.21	79.09	96.51
784.6	265.3	230.8	136.4	158.4	107.8	97.9	78.8	96.51
784.8	269.2	233.7	136.6	159.8	107.9	98.1	78.52	96.87
785	271.6	234.5	137.9	161.2	108.5	97.56	78.39	97.38
785.2	275.5	235.6	138.5	162.7	109.5	97.57	77.75	96.97
785.4	277.8	237.7	138	162.9	110	97.79	77.57	97.68
785.6	279.2	239.9	138.8	164.3	108.7	97.36	78.07	97.27
785.8	280.4	242.6	139.3	165.9	109.7	97.56	78.19	97.45
786	284	245	140.7	166.4	110	96.87	78.31	97.03
786.2	286	248.4	141.1	167.8	110.5	96.97	78.56	97.15
786.4	289.3	248.6	142.4	168.4	110.3	97.13	77.76	96.47
786.6	292.3	251.7	143.2	168.7	110.8	96.81	78.25	96.8
786.8	296	253.6	144.1	169.5	110.8	97.05	78.34	95.97
787	298.6	255.1	145.3	171.1	110.4	97.51	77.37	96.23
787.2	302.9	257	145.5	172.4	110.9	97.54	77.98	95.9
787.4	304.1	258.7	145	173.1	111	97.63	77.57	95.79
787.6	307.4	260.5	145.7	174.6	110.8	97.53	78.75	96.41
787.8	310.1	264.2	146.4	175.8	110.8	97.57	79.13	95.3
788	313.5	266	146	178.2	111.4	98.28	78.69	95.13
788.2	315.6	268.7	147.1	180.4	111	97.05	78.87	95.39
788.4	318.1	271.6	147.6	182.5	111.8	97.29	78.81	95.74
788.6	322.3	273.5	149.7	183.8	111.2	97.21	78.31	95.97
788.8	326.2	275.6	150	184.3	110.8	97.75	79.08	95.89
789	328.9	278.8	151.1	186.1	111.2	96.9	79.25	96.08
789.2	333.6	280.5	152.3	187.3	111	96.13	79.88	95.34
789.4	338.3	282.6	153.5	189.1	111.7	96.98	80.18	94.83
789.6	341.8	287	154.8	189.6	112.2	97.97	80.46	95.01
789.8	343.5	289.3	155.8	191.8	112.1	97.42	80.52	94.08
790	346.9	293	156.6	193	111.9	96.54	81.46	95
790.2	350.9	295.6	156.6	195.2	111.8	97.79	81.42	94.71
790.4	356.1	298.8	157.5	197.4	111.6	97.64	81.13	95.16
790.6	360.5	301.9	158.6	198.7	112.4	98.32	81.19	94.88
790.8	364.1	304.9	160	200.2	112.1	98.47	81.37	95.31
791	369.3	308.8	161.2	202.2	113.4	98.65	82.01	94.29
791.2	372.1	310.4	163.1	204.3	113.5	99.21	82.03	94.29
791.4	374.1	314.7	163.5	205.9	113.8	99.79	82.02	94.3
791.6	377.1	316	165.1	207.7	114.4	100.3	81.75	94.31
791.8	380	321.1	166.8	209	114.2	100.3	81.49	94.14
792	385.5	326.4	167.7	211.2	114.8	99.26	81.79	94.24
792.2	390.1	329.5	168.8	213.8	115.2	98.85	82.3	93.45
792.4	394.2	332.9	170.4	215.5	114.6	98.24	81.98	94.29
792.6	398.2	335.4	172	218.2	114.3	99.07	81	94.41
792.8	401.9	340.7	173	220.3	114.9	99.12	81.26	95.07
793	407	342.7	172.6	222.8	115.5	99.2	81.14	94.61
793.2	409.5	345.7	173.8	224	115.3	98.94	80.92	94.29
793.4	414.6	349.4	175	224.8	116.3	99.44	80.81	94.31
793.6	419	353.7	176.3	226.1	116.2	100	80.71	93.56
793.8	422.3	356.4	177.8	228.2	116.2	99.76	82.14	93.05
794	425	359.8	179.4	231.1	116.4	99.51	82.03	93.13
794.2	429.3	363.4	180.8	232.9	116.6	99.85	81.22	93.49
794.4	433.4	367.4	181.4	233.8	117.1	99.3	80.6	93.19
794.6	436.8	369.5	182.5	233.8	117.6	99.27	80.84	92.31
794.8	442.2	372.2	183	236.2	118.5	99.49	80.97	93.04
795	448.1	376	184.3	238.3	118.3	99.13	81.38	93.3
795.2	452.3	380.4	184.4	241.2	119.3	99.6	81.12	92.97
795.4	455.2	383.7	184.8	243.1	120	100.5	81.25	92.19
795.6	459	387.1	185.4	244.7	120.1	100.6	81.34	92.93
795.8	461.7	390.9	186.2	246.3	120.2	100.8	81.24	93.56
796	467	394.2	186.9	249.1	120.8	101.8	81.63	93.69
796.2	471	397.8	189.1	251	121.4	102.5	81.65	92.9
796.4	477.3	399.5	189	252.3	122.4	102.3	81.69	93.22
796.6	481.9	403.2	189.6	254.4	122.4	103.2	81.86	92.88
796.8	485.6	407.1	191.1	257	123	103.7	82.1	92.78
797	491.4	411.3	191.9	260.8	122.8	103.6	82.24	93.46
797.2	495.8	415.2	192.5	264	122.8	104.2	82.6	93.91
797.4	500.4	419.6	193.6	267.5	123.2	105.1	82.37	93.92
797.6	506.2	422.3	194.7	269.6	124	105.1	82.21	93.45
797.8	509.6	424.6	195.5	271.1	123.6	105.1	81.88	92.91
798	513.6	427.5	196.3	273.3	123.4	105	81.29	92.96
798.2	517.6	431.9	196.7	277.6	122.6	105.4	81.34	92.96
798.4	521.6	435.2	198.7	280.2	122.4	105	81.09	93.99
798.6	525.4	438	199.2	282.4	123	104.7	81.06	94.37
798.8	529.1	441	200.5	282	122.7	103.4	80.85	94.42
799	533.7	445.6	201.4	282.9	123.6	102.7	81.84	94.25
799.2	539.7	447.4	203	284.5	124.2	102.8	82.02	94.24
799.4	544.5	451	203.2	287.2	124.8	102.7	81.54	94.68
799.6	547.5	454.7	204.5	289.2	124.7	103.7	81.75	93.78
799.8	551.9	457.4	205.7	290.6	125.1	104.1	81.55	94.2
800	557.3	461.7	206.8	292.8	126.1	104.4	80.86	95.26
800.2	561.3	464.6	207	295.6	126.2	104.5	80.91	94.69
800.4	565.8	468.2	207	297.9	125.8	104	81.46	94.56
800.6	569.1	473.2	208.2	299.3	125.7	104.7	82.36	93.92
800.8	572.6	475.1	209.1	300.6	126.2	104.9	82.6	93.55
801	575.4	478.9	209.4	303.1	126.2	105.1	82.41	94.08
801.2	580.2	483.2	209.9	303.5	125.7	104.9	82.54	94.03
801.4	585.8	484.6	210.4	305.6	124.5	104.9	82.07	94.28
801.6	592	487.8	211.9	307.2	125	104.8	81.89	93.93
801.8	595.9	489.4	212.5	308.5	124.5	105.2	82.22	93.29
802	599.7	492.7	213.2	310	126	105	82.92	92.72
802.2	607.9	496.1	214.5	312.1	126.3	104.9	83	92.21
802.4	613.9	499.8	215.7	314.8	125.4	105.3	83.37	91.74
802.6	617	503.8	216.6	318.2	125.2	104.9	83.31	91.24
802.8	621.5	507.7	217.9	318.6	125.1	104.6	82.63	90.89
803	623	510.9	218.6	320.9	125.1	104.1	82.39	90.13
803.2	626.7	514.9	219.9	322.5	126.8	103.4	82.25	89.88
803.4	629.9	519.3	220.2	324.9	127.2	102.4	81.47	88.86
803.6	635.5	522.7	220.1	326.3	126.4	102.3	81.04	88.66
803.8	642	526.7	222.4	329.3	126.4	101.5	80.69	88.33
804	646.7	531.4	224	331.6	126.7	102.2	80.63	88.21
804.2	650.6	536.6	225.2	333	127.5	101.6	80.58	88.54
804.4	656.6	540.4	225.9	334.8	127.7	102.7	80.55	88.65
804.6	662.2	542.8	227	336.4	127.4	102.8	80.38	88.38
804.8	665	544.2	227.3	339.4	127.2	102.6	80.39	89.08
805	670.4	548	228.3	340	128.4	102.4	79.83	89.25
805.2	676.1	551.9	230.4	341.5	128.8	101.9	79.57	89.21
805.4	678.8	558.1	230.5	344.5	128	101.9	79.45	89.19
805.6	683.3	559.3	230.8	347	129	102.9	79.3	88.65
805.8	685.9	560.8	231.3	349.1	129	103.1	79.25	88.82
806	689.5	564.1	231.6	353.5	129.2	102.8	79.12	88.79
806.2	694.4	566.9	231.2	355.9	129.7	103.5	79.38	88.31
806.4	697.3	569.9	231	356.1	129.3	103	79.5	88.15
806.6	701.4	572.7	233.5	358.5	129.2	102.3	80.17	87.79
806.8	705.1	574.8	233.6	360.9	129.8	102.8	80.08	87.43
807	708.9	577.8	234.6	363.4	129.3	103.6	80.63	87.21
807.2	711.1	581.4	234.8	366.1	129.8	103.3	80	87.24
807.4	713.4	584.2	235.9	365.7	129.5	102.9	80.72	86.89
807.6	718.1	586.8	236.4	366.8	129.4	102.3	80.79	86.35
807.8	720.8	590.7	236.7	368.3	129.5	101.9	80.03	86.34
808	722.9	595.7	237	371.4	130.7	102.3	79.79	85.97
808.2	725.8	598.6	238.5	373.7	131.1	101.9	80.25	86.04
808.4	730.3	601.1	239.2	375.5	131.3	101.9	80.74	85.63
808.6	734.8	605.8	240.5	377.1	130.6	101.8	80.26	84.76
808.8	738.1	607	241.8	379.6	129.6	102.6	79.72	85.28
809	743.2	610.5	241.5	380.3	129.3	102.1	79.73	84.78
809.2	748.5	610.8	243.3	382.1	129.4	101.8	79.54	84.75
809.4	752	611.3	245	382.1	128.5	101.8	79.67	84.85
809.6	754.5	613.2	244.7	383.5	128.7	101.9	79.7	84.74
809.8	760.1	613.9	243.9	384.8	128.9	102	79.88	85.13
810	765.1	618.6	243.8	388.5	129.3	102.1	79.74	85.54
810.2	768.6	623	243.3	390.4	129.8	101.9	79.78	85.11
810.4	772.8	625.2	244.7	391.9	130	101.2	80.54	85
810.6	775.2	628.9	244.3	393.4	130.5	100.6	79.87	84.52
810.8	776.7	631.7	244.8	395	130.8	100.5	79.12	84.62
811	777	633.4	247.3	396.2	130.7	100.1	79.21	84.19
811.2	779.1	635.9	247.4	398.3	130.3	99.99	79.34	83.6
811.4	783.2	635.6	246.9	400.4	130.6	99.32	78.74	83.56
811.6	786.6	638.4	248.1	400.7	130.7	98.95	78.4	83.14
811.8	787.2	639.8	249.3	403.1	129.9	98.63	78.51	82.92
812	790.8	641.8	248.7	403.7	129.4	98.62	78.77	82.53
812.2	791.7	646.3	249.7	404.8	130.4	98.28	79.5	83.23
812.4	793.6	650.9	250.5	406.4	129.9	98.55	79.66	83.09
812.6	796.1	653.5	250.4	407.4	128.8	98.24	79.06	83.39
812.8	798	657.1	249.7	407.5	127.8	97.99	78.88	83.97
813	800.6	656.7	250.6	408.6	127.5	98.17	78.98	83.67
813.2	802.4	659.5	248.9	409.3	126.3	98.16	78.66	83.19
813.4	804.6	660.9	248.4	410.8	125.7	97.73	79.05	83.15
813.6	807.1	663.8	250.1	410.9	125.9	97.33	78.39	82.48
813.8	810.1	663.4	249.7	411	127	97.34	78.15	81.65
814	811.3	665.3	249.7	410.7	127.1	96.78	77.68	81.4
814.2	813.1	666.2	250.1	410.2	126.4	97.07	78.03	80.92
814.4	815.6	668.6	251	409.5	125.8	97.34	77.39	80.7
814.6	816	669.4	250.9	411.2	125	96.97	77.39	80.19
814.8	815.6	668.7	250.3	411.2	124.8	96.68	77.59	80.06
815	817.7	669.2	249.6	411.9	124.8	96.2	78.15	79.2
815.2	818.2	670.2	249.4	413.6	124.3	96.36	78.22	78.62
815.4	816.4	672.8	249.5	413.2	124.8	95.77	78.12	78.16
815.6	818.6	674.3	249.8	415	124.7	95.27	77.61	78.3
815.8	820.3	674	249.6	416.1	124.9	95.19	76.72	77.88
816	819.8	674.9	249.1	416.8	125.4	95.39	76.86	77.21
816.2	818.9	673.5	248.2	417.3	126.2	94.74	76.3	76.93
816.4	819.5	675.2	247.3	416.5	124.2	93.78	76.14	76.9
816.6	818.9	673.4	248.1	417.9	124.3	94.58	75.87	75.93
816.8	818.4	675.8	248.7	419.2	123.4	94.89	75.77	76.01
817	818.5	677.7	248.6	421	122.8	94.41	76.12	75.8
817.2	818.8	678.6	248.8	420.1	122.3	93.68	75.52	75.38
817.4	819.7	675.7	248.6	419.6	122.6	93.75	75.3	74.8
817.6	820.7	675.7	248.3	420	122.3	93.48	75.14	74.98
817.8	821.8	675	248.3	418.2	121.6	93.41	75.14	74.82
818	819	673.7	247.5	418.6	121.8	92.56	75.44	74.93
818.2	819	672.5	246.6	419.2	121	92.69	75.62	74.12
818.4	816.4	672.2	246	419.3	121.2	91.6	75.06	73.81
818.6	814.5	674.4	245.1	419	121.4	91.59	74.47	73.1
818.8	815.3	671.5	244.5	418.9	120.8	91.21	74.37	72.52
819	811.6	670.1	244.6	417.5	120.4	91.51	73.94	72.72
819.2	811.5	666.6	244.8	417	120.3	91.49	73.93	72.44
819.4	810.6	667.4	245.3	416.5	120.1	91.61	73.45	72.57
819.6	811.3	665.7	244.6	415.3	120.1	91.28	73.68	72.55
819.8	810	664	244	414.7	120	92.41	73.64	72.47
820	810	663.5	244.5	415.1	119.5	92.23	73.89	71.93
820.2	809.4	663.3	243.9	415	118.4	92.2	72.96	70.83
820.4	807	664	243.9	415.5	117.8	91.01	72.46	70.59
820.6	805.7	662.4	243.6	415.5	116.6	91.27	72.18	70.94
820.8	805.4	661.5	243.5	416	116.6	90.92	71.91	70.77
821	803.8	658.4	242.9	417.8	116.2	89.56	71.96	70.21
821.2	800.4	656.6	242.4	417.1	115.8	88.89	72.46	69.6
821.4	797.4	655.1	241.2	416.9	115.2	87.66	72.5	69.41
821.6	795	654.4	239.6	415.5	115.5	86.67	71.04	69.02
821.8	793.2	651.7	239.4	414.3	115.8	86.94	70.52	68.99
822	791.2	649.3	238.2	413.1	115.7	86.92	70.66	69.23
822.2	788.7	649.1	236.3	412.7	115.6	86.3	69.4	68.47
822.4	786.6	647.8	234.6	411.8	114.7	85.71	69.03	67.82
822.6	782.3	645.8	233	412.2	114	85.02	68.72	67.74
822.8	779.1	645.1	231.3	410.8	113.2	84.42	68.68	67.2
823	776.1	644.7	231.8	409.7	112.5	84.21	68.94	67.35
823.2	773.2	642	232.2	410	112.9	84.16	68.29	67.39
823.4	771.3	640.9	231.8	409.7	111.5	83.91	67.8	66.81
823.6	769.4	639.4	231.1	407.2	110.8	83.43	67.76	66.07
823.8	767.9	637.2	230.1	406.7	111	83.47	66.9	65.42
824	763.2	635.6	229.4	405.4	110.6	82.57	66.54	64.99
824.2	757.7	632.4	228	404.6	110.5	82.04	66.09	64.46
824.4	753.6	630.2	227.8	403.9	110.4	82.19	65.93	63.59
824.6	749.9	626.7	226.5	403.6	110	81.81	65.85	64.07
824.8	748	626.5	225.8	401.4	109.1	81.05	66.09	63.92
825	745.1	623.1	225.6	401.4	107.9	80.99	65.36	63.71
825.2	742	618.9	224.3	402.1	107.1	80.47	65.33	64.37
825.4	739.4	616	223.1	400.4	106.1	80.78	64.73	63.82
825.6	736.8	613.6	222.4	398.3	105.2	79.83	64.39	64.24
825.8	734.9	611.3	220.6	397.5	105.3	79.48	64.94	64.6
826	734.4	608.2	219.5	395.8	104.8	79.16	64.51	64.45
826.2	729.3	607	219.4	393.9	105.1	78.57	64.54	64.07
826.4	725.8	601.8	219.5	391.7	104.9	77.71	64.37	63
826.6	720.1	597.9	219.4	391.1	103.6	77.91	64.17	62.93
826.8	714	595.7	218.5	389	103.5	77.3	63.66	61.66
827	711.8	594	218.6	386.3	102.3	76.95	63.82	61.64
827.2	708.7	591.5	217.4	384.4	102.5	76.94	63.45	61.71
827.4	705.8	586.5	216.3	383.2	102.2	76.18	62.69	60.92
827.6	699.6	582.9	213.8	380.8	101.8	75.83	62.41	60.28
827.8	693	580.8	213.7	379.1	100.6	74.76	62.3	60.59
828	686.9	575.6	212.4	377.1	100.7	74.78	62.14	60.19
828.2	683.3	571.4	211.4	374.5	100.3	74.32	62.11	59.42
828.4	678.6	569.9	210.6	372.5	99.25	73.88	61.54	58.8
828.6	674.7	566	209.9	371.4	98.98	73.71	61.91	59.01
828.8	672.6	564.7	208.2	369.5	98.06	73.14	61.61	58.6
829	668.9	561	207.1	366.5	97.22	72.49	61.02	58.17
829.2	664.1	555.8	206.5	363.8	95.76	72.56	60.74	57.57
829.4	658.4	553	205.7	363.1	94.69	71.5	60.83	57.23
829.6	651.5	550.1	205.5	359.4	93.89	70.49	60.33	56.71
829.8	645.9	545.8	204.7	357.8	92.83	69.99	59.59	56.92
830	640.4	541.8	203	354.7	92.61	70.51	59.46	57.28
830.2	636.3	538	201.7	351.5	91.53	69.95	58.66	56.97
830.4	629.9	534.5	199.3	350.1	91.1	69.23	58.41	56.18
830.6	627.1	529.8	198.9	347.4	91.13	69.29	57.88	55.88
830.8	622.7	526	198.5	345.2	90.72	69.16	57.25	55.6
831	619.3	522.7	196.5	342.5	89.82	68.62	56.67	55.23
831.2	614.8	518.6	195.3	341	89.78	68.15	55.96	54.77
831.4	608.7	513.4	195.2	337.6	89.2	68.2	55.87	54.88
831.6	603.6	511.3	193.9	336.1	88.94	67.09	55.84	54.57
831.8	599.8	507.6	191.2	333.9	87.52	66.5	55.66	53.95
832	596.7	504.4	190.4	332.5	86.66	66.38	55.58	53.44
832.2	592	500.9	189.8	329.8	86.06	65.74	55.22	53.24
832.4	588.8	498.5	188.9	328.3	84.79	65.48	54.72	52.98
832.6	583.8	494.2	187.9	326.2	84.5	65.2	54.37	52.68
832.8	579	489.7	186.3	322.9	83.56	65.05	54.12	51.5
833	573.2	486	184	320.6	83.17	63.87	53.53	51.05
833.2	567.6	483	181.4	317.5	82.26	63.22	53.08	50.26
833.4	564.2	480.1	179.8	315.8	81.99	63.16	52.72	49.35
833.6	558.8	476	179.6	313.4	81.86	62.97	52.37	49.3
833.8	553.8	471	178.1	311.4	80.39	62.96	52.06	48.81
834	548.4	466.3	176.6	311.4	79.44	62.43	51.58	48.48
834.2	544.7	462.1	174.3	309.1	79.03	61.84	50.63	47.56
834.4	542.1	457.8	172.3	306.5	78.45	61.55	50.6	47.36
834.6	537.3	453.2	170.4	304.9	77.92	60.24	50.82	46.78
834.8	532.6	451.2	168.2	302.9	76.66	59.93	50.21	46.57
835	527.3	446.2	166.7	299.7	76.41	59.18	49.94	46.11
835.2	521.5	441.7	165.7	297.5	75.75	58.27	49.87	45.3
835.4	517.7	437.8	164.4	294	75.11	57.75	49.14	45.55
835.6	512.2	435	163.5	291.7	74.57	57.28	48.63	45.64
835.8	506	432.6	161.2	289.9	74.17	56.66	48.09	45.3
836	501.3	428.4	159.1	287.7	73.66	56.33	47.33	44.62
836.2	495.8	425.7	157.8	283.8	73.04	55.93	46.86	44.22
836.4	491.3	421	156.1	280.1	71.78	55.42	46.23	44.34
836.6	485.9	416.6	155.5	276.8	70.19	54.76	46.04	43.82
836.8	481.1	411.5	154	275.7	69.21	53.96	45.77	43.79
837	476.6	406.8	152.6	272.2	68.78	53.81	45.41	43.86
837.2	471.3	402.2	150.8	270.3	67.79	53.29	44.91	43.16
837.4	467.5	398.2	149.5	267	67.67	52.34	45.06	42.61
837.6	462.7	393	147.9	264.4	66.95	51.68	44.85	42.44
837.8	458.2	388.7	146.6	260.8	66.53	50.93	44.38	41.6
838	451.9	385.3	145.4	258.4	65.6	51.34	44.12	41.42
838.2	448.1	382.1	144	256.3	65.09	50.7	43.72	40.66
838.4	444.1	378.8	142.5	253.3	64.52	50.59	43.37	39.98
838.6	440.9	375.1	140.9	250.6	63.98	50.19	42.72	39.62
838.8	436.6	371.5	140.8	247.8	63.47	49.85	41.97	39.15
839	431	365.3	139.2	244.9	63.43	49.07	41.94	38.69
839.2	426.2	361.5	137.2	243.5	62.85	47.81	41.91	38.65
839.4	421.7	357.7	135.3	241.6	61.47	47.43	41.27	37.93
839.6	416.4	353.8	133.6	238.1	61.11	46.86	40.91	38.15
839.8	410.7	350.1	132.5	234.8	60.88	46.81	40.17	37.49
840	406.1	345.4	130.8	232.8	60.24	46.71	39.59	37.08
840.2	401.6	342	129.4	230.5	59.4	46.33	39.65	36.67
840.4	396.6	337.2	127.2	229.3	58.37	45.64	39	36.52
840.6	393	332.4	126.2	226.9	57.36	44.64	38.91	36.22
840.8	386.5	328.4	125.1	224.1	57.03	44.2	38.5	35.98
841	382	324.5	123.8	221.5	56.03	43.61	38.55	35.55
841.2	377.1	321.8	122.4	219.5	55.59	43.02	38.52	35.74
841.4	372.5	318.2	121.3	217.4	55.11	42.86	38.07	35.39
841.6	366.3	314.6	121.4	215.5	54.31	42.14	37.65	34.65
841.8	361.8	309.5	120.2	212.9	53.84	41.71	37.32	34.09
842	357.1	306.2	118.7	210.1	53.25	41	37.2	33.63
842.2	352.4	303.4	118	208.6	53.31	40.65	36.92	33.11
842.4	348.3	299.1	116.6	206	52.63	40.26	36.58	32.61
842.6	344	296.8	115.1	204	51.41	39.6	35.92	32.3
842.8	340	292.6	114	200.5	51.13	38.72	35.42	31.61
843	335.5	288.6	112.5	197.8	50.84	38.3	35.44	31.06
843.2	333.5	284.5	111.2	195.7	50.36	38.44	35.34	31.48
843.4	328.5	280.6	109.6	192.8	49.97	37.96	34.97	30.88
843.6	323.7	275.9	108.1	191.4	49.14	37.19	34.77	30.28
843.8	318.8	272.5	106.6	187.9	47.9	36.58	34.47	29.94
844	314.5	268.3	105.7	186.1	47.53	35.94	33.96	30.12
844.2	310.1	264.4	103.1	184	46.63	35.88	33.53	29.65
844.4	306.2	260.6	101.5	180.8	46.18	35.45	33.06	29.21
844.6	301.5	256.2	99.55	178	45.65	35.27	32.33	29.49
844.8	296.9	252.8	98.19	174.4	44.73	34.66	32.34	28.96
845	292.7	248.5	96.52	172	44.4	34.38	31.71	29.79
845.2	287.9	244.1	94.98	170.3	44.21	33.88	31.42	28.98
845.4	284.3	241	93.63	167.4	43.96	33.94	31.23	28.83
845.6	280.1	238.2	93.03	164.9	43.43	33.24	30.77	29.05
845.8	276.2	234.7	92.83	161.7	43	32.82	30.61	28.81
846	271.6	231.4	92.11	159.3	42.12	32.28	30.79	28.49
846.2	268	228	90.9	156.7	41.28	31.59	30.49	27.99
846.4	264.1	225.5	89.84	154.8	40.4	31.33	29.82	27.44
846.6	259.9	223.3	88.99	152.2	40.28	31.05	29.24	26.89
846.8	255.2	220	87.26	150	39.46	30.64	29.02	26.22
847	252.3	216.5	85.65	148	38.66	30.49	28.9	26
847.2	249.2	214.1	85.08	146.1	37.97	30.34	28.49	25.73
847.4	245.9	210.4	84.3	144	37.53	30.12	28.29	25.38
847.6	241.5	206.2	83.62	141.8	37.24	29.49	27.92	25
847.8	236.4	203.4	82.34	139.3	37.05	29.44	27.5	24.55
848	232.8	199.6	80.87	137.3	37.2	29.07	27.24	23.88
848.2	228.2	195.6	79.84	135.4	36.55	28.39	26.77	23.41
848.4	224.7	193.1	78.53	132.3	35.93	27.91	26.23	22.92
848.6	221.1	189.8	77.63	130.5	35.87	27.78	26.19	22.93
848.8	216.4	187.9	76.57	127.6	35.66	27.7	26	22.6
849	212.8	185.1	75.14	125.8	35.49	27.1	26.29	22.63
849.2	210	181.8	74.46	124.2	34.99	26.64	26.2	22.2
849.4	207.2	179.1	72.71	121.9	34.31	26.51	25.81	22.22
849.6	203	176.3	72.06	120.7	34.18	26.58	25.43	22.35
849.8	199.9	173.8	71.31	118.9	33.73	26.45	24.96	22.05
850	195.7	170.2	70.08	116.7	33.34	26.6	24.51	21.7
850.2	193.2	166.8	68.81	114.8	32.6	26.04	24.38	21.65
850.4	190.2	163.8	68.04	112.6	31.73	25.59	23.93	21.28
850.6	187.2	161.7	66.88	110.7	31.65	25.48	24.05	21.11
850.8	185	159.1	65.62	109	30.9	25.13	23.91	20.69
851	182.1	155.9	65	107.3	30.55	24.92	23.61	20.06
851.2	178.6	152.5	64.31	106	29.74	24.36	23.3	19.41
851.4	175.4	150.9	62.84	103.6	29.22	23.74	23.25	19.35
851.6	172.3	148.6	62.2	102.8	29.22	23.65	23.03	19.34
851.8	169.7	145.5	60.94	101.4	28.48	23.35	22.88	18.99
852	166.3	143.6	59.73	100.1	27.82	23.26	22.75	18.69
852.2	163	141.5	58.32	98.98	27.43	22.54	22.63	18.61
852.4	160.1	138.9	57.06	97.1	27.19	22.26	22.34	18.62
852.6	157.1	135.9	56.15	94.89	26.6	21.71	21.99	18.5
852.8	154.6	133.1	55.31	92.92	25.95	21.35	21.51	18.31
853	151.8	131	54.29	92.14	25.95	21.07	21.25	17.88
853.2	149.2	129.7	53.62	90.25	25.79	20.81	21	17.77
853.4	147	127.2	53.02	88.84	25.36	20.85	21.12	17.81
853.6	144.4	125.2	52.59	86.75	24.94	20.29	20.93	17.59
853.8	141	122.4	51.34	85.2	24.91	19.87	20.75	17.17
854	139	120.8	50.4	83.53	24.3	19.95	20.75	17.02
854.2	136.4	118.7	48.89	81.67	23.94	19.88	20.19	16.91
854.4	134	116.5	48.16	80.55	23.65	19.78	20.05	16.76
854.6	131.3	113.7	47.17	79.32	23.28	19.96	19.62	16.63
854.8	128.1	111.9	46.47	77.6	22.78	19.75	19.13	16.7
855	125.5	108.8	45.72	77.07	22.25	19.24	19.1	16.18
855.2	122.7	107	44.42	75.2	22.52	18.85	18.9	15.93
855.4	119.9	105.1	43.52	73.73	21.9	18.72	18.98	15.69
855.6	117.5	102.9	42.93	72.35	21.5	18.64	18.61	15.47
855.8	116	101.5	42.13	70.67	20.94	18.06	18.34	14.95
856	114	99.7	41.4	69.88	20.48	17.82	18.67	14.76
856.2	112.3	97.24	40.66	68.11	20.28	17.29	18.52	14.57
856.4	111	95.7	40.3	67.08	19.96	16.92	18.21	14.79
856.6	109.3	94	39.89	66.02	19.61	16.57	18.41	14.53
856.8	106.9	91.79	39.92	65.12	19.47	16.2	18.2	14.42
857	104.6	89.9	39.23	63.7	19.24	15.79	18.01	14.62
857.2	102.5	88	38.43	62.37	19.2	15.45	17.75	14.66
857.4	100.7	85.85	37.8	61.52	19.01	15.31	17.58	14.18
857.6	98.73	84.48	37.3	60.54	18.73	15.1	17.33	14.26
857.8	96.93	82.59	36.99	59.54	19.08	14.87	17.19	14.09
858	95.12	80.24	35.67	58.78	18.52	14.7	16.87	14.02
858.2	93.33	79.4	35.42	57.62	17.91	14.64	16.46	13.93
858.4	92.03	77.97	34.95	57.18	17.24	14.57	16.15	13.62
858.6	89.9	76.59	34.17	56.76	17.26	14.51	15.93	14.03
858.8	87.96	75.3	33.81	55.5	17.28	14.27	15.97	13.91
859	86.49	74.1	33.17	54.26	17.22	14.09	15.51	13.63
859.2	85.16	72.22	32.83	52.98	17.12	13.82	15.2	13.49
859.4	83.52	70.73	32.58	51.76	16.68	13.67	15.2	13.68
859.6	81.43	69.27	31.95	51.35	16.32	13.61	15.19	13.4
859.8	79.84	67.68	31.3	49.92	15.99	13.99	14.9	13.05
860	77.79	66.61	30.99	49.25	15.79	13.89	15.19	12.78
860.2	76.12	65.46	30.46	48.59	15.62	13.65	14.93	12.37
860.4	74.48	64.14	30.1	47.67	15.51	13.41	14.71	12.51
860.6	73.31	62.65	29.5	46.92	15.56	13.42	14.79	12.48
860.8	71.64	60.99	28.91	46.27	15.56	13.39	14.55	12.66
861	70.45	59.38	27.97	45.48	15.8	13.4	14.37	12.65
861.2	68.46	58.3	27.4	44.68	15.63	13.26	14.19	12.45
861.4	67.5	57.31	26.93	43.61	15.45	13.19	14.14	12.12
861.6	65.87	56.14	26.8	42.63	15.08	12.87	14.15	11.94
861.8	64.66	55.15	26.58	41.68	14.85	12.6	14.12	11.81
862	63.24	53.96	25.93	41.02	14.65	12.52	13.86	11.7
862.2	61.9	52.78	25.73	39.97	14.33	12.29	13.55	11.51
862.4	60.02	51.77	25.48	38.75	14.14	11.95	13.45	11.29
862.6	58.52	50.63	25	38.19	13.87	11.54	13.24	11.42
862.8	57.25	49.71	24.36	37.4	13.73	11.54	13.13	11.69
863	56.25	48.56	23.71	37.03	13.42	11.35	13.05	11.49
863.2	54.94	47.17	23.36	36.35	13.24	11.38	12.93	11.33
863.4	53.81	46.58	23.1	35.42	13.12	11.27	12.76	11.18
863.6	52.73	45.75	22.78	34.65	13.15	11.25	12.76	10.74
863.8	51.37	45.32	22.45	33.95	12.88	11.22	12.41	10.54
864	49.99	43.99	21.99	33.19	12.81	10.97	12.53	10.43
864.2	49.06	42.97	21.54	32.53	12.67	10.83	12.64	10.57
864.4	48.09	42.02	20.94	32.22	12.52	10.79	12.64	10.37
864.6	47.07	41.44	20.72	31.49	12.62	10.76	12.64	10.19
864.8	46.77	40.14	20.41	31.19	12.44	10.77	12.53	10
865	45.62	39.45	19.75	30.74	12.12	10.5	12.38	9.89
865.2	44.59	38.69	19.47	30.53	11.84	10.39	12.27	9.857
865.4	43.46	37.96	19.23	29.86	11.78	10.54	11.96	9.897
865.6	42.32	36.75	18.67	29.44	11.46	10.35	11.83	9.919
865.8	41.66	35.75	18.55	28.67	11.32	10.37	11.66	9.695
866	40.89	34.95	17.81	28.35	11.1	10.23	11.7	9.791
866.2	40.5	34.42	17.6	27.87	10.81	10.26	11.52	9.445
866.4	39.87	33.58	17.47	27.5	10.73	10.41	11.41	9.317
866.6	38.53	32.67	17.16	26.97	10.83	10.45	11.45	9.369
866.8	38.02	32.11	16.88	26.2	10.53	10.24	11.71	9.403
867	37.22	31.76	16.6	25.37	10.14	10.08	11.67	9.375
867.2	36.58	31.36	16.34	25	9.893	9.696	11.72	9.454
867.4	35.93	30.41	16.32	24.36	9.888	9.59	11.93	9.279
867.6	34.95	29.97	16.01	23.78	10.01	9.518	11.87	9.099
867.8	34.08	29.56	15.6	23.08	9.948	9.613	11.85	8.676
868	33.77	28.77	15.37	22.94	10.03	9.501	12.14	8.613
868.2	33.06	28.01	15.18	22.5	9.89	9.149	12.28	8.38
868.4	32.3	26.99	14.74	22.03	9.897	9.153	12.03	8.276
868.6	31.49	27.13	14.39	21.55	9.399	8.905	11.85	8.225
868.8	30.71	26.48	14.3	21.02	9.498	8.724	11.9	8.269
869	29.9	25.82	14.39	20.59	9.227	8.787	11.76	8.395
869.2	29.39	25.63	14.14	20.21	9.088	8.975	11.37	8.005
869.4	28.73	24.95	13.85	19.8	8.86	9.105	11.67	7.801
869.6	28.2	24.26	13.7	19.45	8.647	8.923	11.67	7.906
869.8	27.23	23.84	13.68	18.84	8.781	8.802	11.45	7.722
870	27.15	23.06	13.55	18.42	8.454	8.544	11.5	7.692
870.2	26.46	22.37	13.05	18.09	8.238	8.477	11.3	7.777
870.4	25.9	22.02	13.08	17.95	8.286	8.336	11.25	7.798
870.6	25.23	21.54	12.94	17.67	8.298	8.3	11.18	7.833
870.8	24.63	21.17	12.85	17.26	8.018	8.297	11.33	7.902
871	24.11	20.67	12.57	16.79	8.019	8.194	11.14	7.896
871.2	23.79	20.12	12.32	16.52	7.932	8.115	10.93	7.932
871.4	23.53	19.93	12.11	16.5	8.172	7.978	10.85	7.771
871.6	23.18	19.72	11.96	16.08	8.135	8.136	10.81	7.839
871.8	22.46	19.93	11.82	15.76	8.181	7.934	10.66	7.806
872	22.13	19.33	11.55	15.47	8.232	7.735	10.45	7.651
872.2	21.69	19.06	11.23	15.46	8.371	7.516	10.35	7.682
872.4	21.07	18.67	11.07	15.21	8.34	7.469	10.8	7.686
872.6	20.72	18.3	10.91	14.72	8.208	7.454	10.72	7.577
872.8	20.24	18.4	10.75	14.8	8.02	7.527	10.68	7.585
873	19.7	18.02	10.54	14.47	7.823	7.656	10.79	7.549
873.2	19.44	17.36	10.56	14.17	7.644	7.464	10.8	7.639
873.4	19.33	16.8	10.61	14.32	7.523	7.432	10.69	7.655
873.6	19.15	16.78	10.49	13.91	7.594	7.42	10.89	7.801
873.8	18.47	16.5	10.47	13.74	7.542	7.131	10.72	7.866
874	18.16	16.1	10.5	13.41	7.592	7.323	10.66	7.777
874.2	17.92	15.93	10.34	13.26	7.464	7.159	10.61	7.997
874.4	17.57	15.48	10.29	13.26	7.472	7.147	10.61	7.751
874.6	17.45	15.32	10.19	13.27	7.479	6.912	10.36	7.688
874.8	17.12	15.08	10.05	12.94	7.375	6.975	10.53	7.624
875	16.43	14.68	9.885	12.81	7.415	6.766	10.41	7.368
875.2	16.11	14.46	9.964	12.49	7.265	6.552	10.56	7.283
875.4	16.01	14.3	9.795	12.55	7.116	6.529	10.69	7.276
875.6	15.65	14.34	9.67	12.37	6.946	6.524	10.49	7.17
875.8	15.44	14.28	9.296	12.32	7.001	6.465	10.64	7.061
876	15.08	13.78	9.228	12.05	6.89	6.422	10.56	7.02
876.2	14.78	13.54	9.099	11.84	6.707	6.46	10.42	6.82
876.4	14.52	13.63	9.201	11.68	6.811	6.533	10.58	6.759
876.6	14.24	13.22	9.113	11.45	6.944	6.501	10.86	6.817
876.8	13.87	12.89	9.17	11.33	6.789	6.457	11.03	6.66
877	13.55	12.82	9.052	11.27	6.993	6.469	10.85	6.616
877.2	13.38	12.51	8.796	11.27	7.022	6.283	10.92	6.589
877.4	13.29	12.13	8.672	11.41	6.873	6.281	10.82	6.795
877.6	13.06	11.98	8.392	11.16	6.737	6.233	10.85	6.819
877.8	13.14	11.93	8.398	10.97	6.626	6.243	10.65	6.757
878	13.24	11.73	8.401	11.14	6.579	6.16	10.56	6.715
878.2	13.19	11.35	8.33	10.97	6.511	6.105	10.53	6.726
878.4	12.96	11.18	8.125	10.82	6.575	6.188	10.33	6.884
878.6	13.06	11.15	7.947	10.66	6.338	6.035	10.66	6.869
878.8	12.86	11.18	7.658	10.75	6.369	5.959	10.62	6.874
879	12.74	11.23	7.544	10.91	6.148	6.048	10.56	6.871
879.2	12.53	11.03	7.63	10.64	6.098	6.04	10.56	6.798
879.4	12.23	10.86	7.701	10.38	6.089	6.284	10.42	6.93
879.6	12.01	10.74	7.697	10.27	6.06	6.338	10.4	6.994
879.8	11.75	10.47	7.676	10.25	6.151	6.303	10.62	7.148
880	11.68	10.27	7.564	9.816	5.894	6.2	10.49	6.972
880.2	11.58	10.01	7.463	9.822	6.01	6.607	10.75	6.725
880.4	11.42	10.06	7.446	10.04	6.008	6.46	10.52	6.69
880.6	11.15	9.846	7.285	9.755	6.121	6.489	10.65	6.679
880.8	10.91	9.531	7.176	9.601	6.114	6.299	10.51	6.746
881	10.9	9.451	6.919	9.447	6.102	6.368	10.53	6.592
881.2	10.59	9.175	6.967	9.049	6.065	6.366	10.65	6.495
881.4	10.5	8.823	7.01	9.141	5.972	6.484	10.58	6.443
881.6	10.35	9.018	6.959	8.963	5.96	6.578	10.27	6.456
881.8	10.28	9	6.753	8.899	5.846	6.316	10.19	6.363
882	10.16	8.77	6.776	8.637	5.994	6.212	10.42	6.466
882.2	10.26	8.623	6.684	8.652	5.836	6.165	10.42	6.446
882.4	9.968	8.68	6.769	8.691	5.872	6.217	10.61	6.403
882.6	9.844	8.805	6.52	8.695	6.141	6.211	10.41	6.419
882.8	9.537	8.563	6.429	8.648	6.088	6.202	10.68	6.363
883	9.361	8.287	6.55	8.499	6.118	6.373	10.55	6.243
883.2	9.139	8.248	6.317	8.405	6.237	6.35	10.8	6.21
883.4	9.172	8.11	6.297	8.418	6.123	6.196	10.79	6.408
883.6	9.132	8.028	6.302	8.397	6.15	6.264	10.87	6.347
883.8	9.042	7.872	6.197	8.545	6.224	6.544	10.75	6.333
884	8.896	7.771	6.015	9.011	6.103	6.373	10.53	6.105
884.2	8.862	7.659	6.061	9.004	6.183	6.418	10.95	6.17
884.4	8.73	7.792	5.866	8.631	6.088	6.233	11.06	6.144
884.6	8.865	7.762	5.997	8.612	6.162	6.074	11	6.215
884.8	9.024	7.711	6.028	8.519	6.092	6.004	11.08	6.168
885	9.04	7.555	6.099	8.37	6.099	5.869	10.77	6.295
885.2	9.008	7.565	6.097	8.248	6.089	5.75	10.72	6.217
885.4	8.761	7.524	6.005	8.078	5.878	5.74	10.94	6.275
885.6	8.542	7.561	6.162	8.112	5.794	5.742	10.92	6.177
885.8	8.425	7.479	6.288	7.866	5.648	5.694	10.74	6.221
886	8.219	7.441	6.326	7.887	5.65	5.908	10.54	6.462
886.2	8.189	7.269	6.358	7.97	5.716	5.883	10.35	6.308
886.4	7.975	7.211	6.446	7.76	5.618	5.922	10.25	6.31
886.6	7.98	7.314	6.255	8.041	5.753	5.714	10.17	6.171
886.8	8.203	7.108	6.266	7.926	5.994	5.74	10.11	6.183
887	8.155	6.889	6.177	7.753	5.823	5.714	10.09	6.211
887.2	8.086	7.046	6.141	7.823	5.949	5.994	9.862	6.31
887.4	7.888	7.003	6.31	7.8	5.872	6.251	10.07	6.147
887.6	8.121	6.901	6.05	7.547	5.709	6.549	10.02	5.942
887.8	8.076	6.959	5.972	7.405	5.582	6.471	10.05	6.422
888	8.016	6.916	5.87	7.324	5.437	6.293	10.21	6.301
888.2	7.735	6.806	5.811	7.157	5.51	6.172	10.34	6.437
888.4	7.537	6.491	5.71	6.999	5.32	6.006	10.34	6.328
888.6	7.544	6.528	5.69	7.068	5.328	5.838	10.29	6.253
888.8	7.429	6.54	5.731	7.103	5.337	6.022	9.944	6.351
889	7.357	6.445	5.697	7.082	5.234	5.923	10.16	6.21
889.2	7.375	6.384	5.67	6.928	5.21	5.954	9.961	6.162
889.4	7.069	6.573	5.604	6.861	5.223	6.077	9.884	6.15
889.6	7.013	6.504	5.577	6.518	5.058	6.161	9.903	6.047
889.8	6.854	6.62	5.822	6.542	5.109	5.96	9.727	6.023
890	6.734	6.625	5.871	6.56	5.119	5.821	9.847	6.213
890.2	6.861	6.731	5.935	6.656	5.43	5.832	9.945	6.06
890.4	6.905	6.545	5.757	6.508	5.218	5.856	9.981	5.987
890.6	6.866	6.402	5.768	6.385	5.59	5.738	10.06	5.924
890.8	6.834	6.714	5.816	6.556	5.555	5.626	10.37	5.933
891	6.767	6.694	5.685	6.515	5.568	5.773	10.42	6.067
891.2	6.446	6.589	5.765	6.569	5.659	5.795	10.32	6.079
891.4	6.635	6.435	5.699	6.821	5.666	5.714	10.52	6.028
891.6	6.548	6.37	5.869	6.895	5.597	5.729	10.27	5.928
891.8	6.786	6.211	5.809	6.743	5.571	5.702	10.17	5.898
892	6.739	6.117	6.024	6.81	5.452	5.904	9.924	6.012
892.2	6.819	6.21	6.074	6.794	5.457	5.809	9.711	6.06
892.4	6.713	6.097	6.118	6.904	5.515	5.676	10.02	5.899
892.6	6.709	5.952	6.014	6.79	5.605	5.521	9.826	6.181
892.8	6.628	5.952	5.854	6.753	5.462	5.465	10	6.126
893	6.764	5.861	5.727	6.543	5.29	5.531	10.13	6.169
893.2	6.708	5.977	5.699	6.541	5.219	5.432	10.17	5.989
893.4	6.625	5.936	5.589	6.439	5.483	5.374	10.25	6.137
893.6	6.68	6.011	5.704	6.569	5.465	5.442	10.23	6.239
893.8	6.817	5.963	5.811	6.749	5.445	5.455	10.27	6.197
894	6.961	6.206	5.713	6.597	5.221	5.361	10.02	6.082
894.2	6.939	6.125	5.538	6.584	5.287	5.482	10.01	6.016
894.4	6.938	6.094	5.621	6.621	5.232	5.444	10.02	5.975
894.6	6.97	5.971	5.738	6.761	5.179	5.629	10.08	6.079
894.8	7.195	5.672	5.455	6.648	5.315	5.472	10.15	6.027
895	7.114	5.644	5.46	6.596	5.126	5.501	9.99	6.019
895.2	6.948	5.735	5.564	6.479	5.048	5.398	10.16	6.07
895.4	6.69	5.626	5.541	6.631	5.157	5.339	10.25	6.085
895.6	6.678	5.646	5.697	6.722	5.163	5.319	10.22	6.025
895.8	6.642	5.641	5.618	6.582	5.114	5.4	10.02	5.83
896	6.653	5.476	5.787	6.771	5.165	5.434	10.13	5.736
896.2	6.435	5.405	5.65	6.503	5.262	5.378	10.18	5.556
896.4	6.563	5.603	5.419	6.468	5.247	5.481	10.29	5.505
896.6	6.315	5.666	5.362	6.575	5.173	5.306	10.29	5.628
896.8	6.199	5.612	5.433	6.386	5.157	5.117	10.49	5.571
897	6.22	5.573	5.464	6.3	5.162	5.064	10.31	5.355
897.2	6.199	5.681	5.644	6.332	5.281	5.124	10.74	5.393
897.4	6.314	5.581	5.625	6.287	5.26	5.521	10.83	5.53
897.6	6.187	5.65	5.641	6.379	5.224	5.646	10.52	5.675
897.8	6.02	5.433	5.401	6.297	5.208	5.302	10.49	5.554
898	5.904	5.48	5.321	6.45	5.312	5.409	10.34	5.399
898.2	5.818	5.401	5.308	6.62	5.546	5.468	10.3	5.444
898.4	5.888	5.333	5.288	6.427	5.482	5.357	10.22	5.738
898.6	5.955	5.36	5.311	6.518	5.534	5.128	10.2	5.736
898.8	5.989	5.154	5.463	6.59	5.765	5.159	9.948	5.94
899	5.928	5.096	5.489	6.557	5.671	5.067	10.24	5.999
899.2	5.728	4.919	5.423	6.746	5.597	4.991	10.34	6.124
899.4	5.747	4.926	5.302	6.806	5.507	4.917	10.02	5.897
899.6	5.672	5.06	5.256	6.737	5.48	4.841	10.31	5.566
899.8	5.547	4.988	5.05	6.9	5.34	4.922	10.48	5.6
900	5.544	5.074	5.172	6.876	5.254	4.993	10.49	5.713

## Sheet: Fig 2g
550	49.3	50.286	66.64	74.47	79.77
550.2	49.37	50.3574	66.59	74.54	79.75
550.4	49.3	50.286	66.58	74.61	79.8
550.6	49.31	50.2962	66.62	74.67	79.85
550.8	49.36	50.3472	66.57	74.9	79.73
551	49.4	50.388	66.55	75.17	79.76
551.2	49.44	50.4288	66.53	75.16	79.83
551.4	49.56	50.5512	66.7	75.36	79.84
551.6	49.63	50.6226	66.75	75.65	80.02
551.8	49.72	50.7144	66.79	75.71	80.04
552	49.76	50.7552	66.81	75.96	80.05
552.2	49.9	50.898	66.87	76.14	80.17
552.4	49.92	50.9184	66.97	76.32	80.33
552.6	50.01	51.0102	67.06	76.57	80.52
552.8	50.13	51.1326	67.21	76.81	80.62
553	50.31	51.3162	67.27	77.14	80.85
553.2	50.51	51.5202	67.34	77.5	81.12
553.4	50.59	51.6018	67.57	77.83	81.32
553.6	50.79	51.8058	67.77	78.17	81.7
553.8	50.95	51.969	67.85	78.64	82.07
554	51.11	52.1322	68.14	79.02	82.36
554.2	51.38	52.4076	68.42	79.46	82.69
554.4	51.7	52.734	68.56	79.99	83.21
554.6	51.9	52.938	68.86	80.39	83.72
554.8	52.19	53.2338	69.11	80.84	84.12
555	52.36	53.4072	69.51	81.32	84.64
555.2	52.6	53.652	69.86	81.96	85.38
555.4	52.93	53.9886	70.16	82.71	85.82
555.6	53.14	54.2028	70.58	83.21	86.37
555.8	53.49	54.5598	70.91	83.8	87
556	53.79	54.8658	71.3	84.31	87.77
556.2	54.18	55.2636	71.79	84.98	88.48
556.4	54.47	55.5594	72.23	85.59	89.4
556.6	54.68	55.7736	72.73	86.31	90.01
556.8	54.99	56.0898	73.21	87.2	90.78
557	55.22	56.3244	73.67	88.12	91.56
557.2	55.54	56.6508	74.23	88.87	92.27
557.4	55.87	56.9874	74.76	89.52	93.07
557.6	56.2	57.324	75.21	90.29	93.94
557.8	56.51	57.6402	75.77	91.19	94.64
558	56.85	57.987	76.41	92.11	95.56
558.2	57.13	58.2726	77.07	92.95	96.28
558.4	57.5	58.65	77.74	93.98	97
558.6	57.86	59.0172	78.23	94.78	97.87
558.8	58.37	59.5374	78.9	95.59	98.91
559	58.79	59.9658	79.38	96.71	99.88
559.2	59.25	60.435	80.25	97.84	100.9
559.4	59.73	60.9246	80.95	98.83	101.8
559.6	60.04	61.2408	81.47	99.83	102.8
559.8	60.54	61.7508	82.16	101	103.8
560	61.05	62.271	82.92	102.2	105
560.2	61.45	62.679	83.6	103.2	106.2
560.4	62.03	63.2706	84.27	104.4	107.2
560.6	62.51	63.7602	85.06	105.4	108.4
560.8	62.96	64.2192	85.89	106.6	109.8
561	63.41	64.6782	86.67	107.9	111
561.2	63.8	65.076	87.42	108.8	112.4
561.4	64.36	65.6472	88.26	110.2	113.6
561.6	64.81	66.1062	89.08	111.4	114.9
561.8	65.45	66.759	89.98	112.8	116.2
562	66.06	67.3812	90.92	114.2	117.6
562.2	66.55	67.881	91.75	115.6	118.8
562.4	67.13	68.4726	92.72	117	120.1
562.6	67.77	69.1254	93.65	118.2	121.4
562.8	68.3	69.666	94.61	119.6	122.8
563	69.11	70.4922	95.54	121.2	124.4
563.2	69.73	71.1246	96.54	122.6	125.7
563.4	70.46	71.8692	97.63	124.1	127.5
563.6	71.15	72.573	98.67	125.6	128.8
563.8	71.86	73.2972	99.79	127.4	130.2
564	72.53	73.9806	100.8	128.9	131.6
564.2	73.3	74.766	101.8	130.6	132.8
564.4	73.94	75.4188	102.7	132.3	134.4
564.6	74.75	76.245	104	133.9	136.4
564.8	75.54	77.0508	105.2	135.5	138.1
565	76.32	77.8464	106.4	137.2	139.9
565.2	76.98	78.5196	107.7	138.9	141.8
565.4	77.7	79.254	108.7	140.7	143.3
565.6	78.45	80.019	109.9	142.3	145.2
565.8	79.27	80.8554	111	144	147.2
566	80.15	81.753	112.2	145.7	149.1
566.2	80.92	82.5384	113.5	147.4	150.9
566.4	81.83	83.4666	114.9	149.3	152.8
566.6	82.6	84.252	116.4	151.1	154.8
566.8	83.5	84.6	117.7	153.2	156.8
567	84.4	85	118.9	155.1	158.6
567.2	85.26	85.56	120.3	157	160.4
567.4	86.15	86.89	121.7	158.8	162.4
567.6	86.94	88.46	123	160.8	164.4
567.8	87.77	89.92	124.4	162.8	166.5
568	88.73	91.46	126	165	168.7
568.2	89.64	92.86	127.3	167.2	170.7
568.4	90.65	94.38	128.6	169.4	172.9
568.6	91.51	95.83	130.2	171.4	175.1
568.8	92.45	97.25	131.7	173.7	177.2
569	93.29	99.02	132.9	175.7	179.4
569.2	94.34	100.7	134.3	177.9	181.7
569.4	95.39	102	135.9	180.4	183.9
569.6	96.27	103.5	137.5	182.6	185.9
569.8	97.33	104.9	139.2	184.8	188.2
570	98.18	106.7	140.8	187.1	190.5
570.2	99.11	108.2	142.5	189.4	192.9
570.4	100.2	109.8	144.2	191.7	195.2
570.6	101.2	111.3	145.9	194.1	197.7
570.8	102.1	112.9	147.4	196.4	200.2
571	103.2	114.6	148.9	198.9	202.5
571.2	104.3	116.3	150.5	201.3	205
571.4	105.2	118	151.8	203.7	207.3
571.6	106	119.5	153.4	206.2	209.7
571.8	107.2	120.8	155.2	208.8	212.4
572	108.1	122.2	157.1	211.3	215.1
572.2	109.1	123.9	158.8	213.9	217.7
572.4	110.3	125.4	160.5	216.6	220.4
572.6	111.6	127	162.3	219.3	222.7
572.8	112.6	128.7	164	221.9	225.4
573	113.8	130.3	165.8	224.4	228.5
573.2	115	131.9	167.7	227	231.2
573.4	116	133.8	169.3	229.8	233.8
573.6	117.1	135.4	171.1	232.3	236.5
573.8	118.3	137.2	172.8	234.9	239.2
574	119.3	138.8	174.8	237.7	241.9
574.2	120.6	140.3	176.5	240.3	244.7
574.4	121.8	141.8	178.2	242.7	247.6
574.6	122.9	143.5	180.1	245.4	250.5
574.8	124	145.1	182	248.2	253.3
575	125.4	146.7	183.8	250.8	256.1
575.2	126.3	148.6	185.7	253.5	258.9
575.4	127.6	150.5	187.8	256.4	261.6
575.6	128.7	151.9	189.8	259.2	264.5
575.8	129.9	153.6	191.6	262.2	267.4
576	131.1	155.1	193.5	265	270.2
576.2	132.3	156.9	195.6	267.8	272.9
576.4	133.5	158.5	197.5	270.4	275.9
576.6	134.6	160.1	199.5	273.3	278.9
576.8	135.8	161.8	201.4	276.1	282
577	137.1	163.6	203.2	278.9	285
577.2	138.3	165.2	205.4	281.7	288.1
577.4	139.3	167	207.2	284.5	291.1
577.6	140.5	168.7	209.2	287.4	294.2
577.8	141.8	170.3	211.3	290.5	297
578	143	171.9	213.2	293.1	299.9
578.2	144.4	173.6	215	296.3	302.5
578.4	145.4	175.4	217.1	299.2	305.6
578.6	146.8	177.1	219	302.1	308.8
578.8	148.1	178.7	221.2	304.8	311.6
579	149.4	180.3	223.1	307.5	314.5
579.2	150.6	182.1	224.8	310.4	317.5
579.4	151.8	183.7	226.9	313.3	320.5
579.6	153	185.1	228.9	316.5	323.4
579.8	154.1	187	230.8	319.2	326.4
580	155.5	188.8	232.9	322	329.6
580.2	156.9	190.3	235.1	325.1	332.6
580.4	158.1	192	237.1	327.9	335.7
580.6	159.3	193.7	239.3	330.7	338.5
580.8	160.8	195.3	241.5	333.6	341.3
581	161.9	196.9	243.5	336.1	344.1
581.2	163.2	198.5	245.7	339.2	347
581.4	164.5	199.9	247.8	342	349.7
581.6	165.8	201.6	249.6	344.9	352.5
581.8	167.1	203.2	251.4	347.7	355.4
582	168.7	205.2	253.4	350.6	358.5
582.2	170	207.2	255.5	353.6	361.3
582.4	171.1	208.6	257.4	356.4	364.1
582.6	172.1	210.1	259.5	359.5	366.8
582.8	173.2	211.7	261.2	362.5	369.4
583	174.4	213.2	263.1	365.5	372.4
583.2	175.8	214.7	264.9	368.4	375
583.4	176.9	216.2	266.8	371.1	377.8
583.6	178.1	217.9	269.1	373.7	380.8
583.8	179.3	219.7	271.1	376.3	383.7
584	180.4	221.4	273.1	379.3	386.3
584.2	181.8	223.3	274.9	381.8	389
584.4	182.9	224.8	276.6	384.5	391.7
584.6	184.1	226.5	278.5	387	394.3
584.8	185.1	228	280.5	389.8	397.3
585	186.1	229.9	282.6	392.3	400.2
585.2	187.4	231.3	284.4	395.2	403.2
585.4	188.5	232.8	286.1	397.2	405.7
585.6	189.4	234.4	287.9	400	408.6
585.8	190.4	235.9	289.6	402.6	411.2
586	191.5	237.4	291.3	405.2	413.8
586.2	192.5	238.7	293.1	407.8	416.4
586.4	193.6	240	294.7	410.8	418.9
586.6	194.9	241.5	296.3	413.4	421.6
586.8	195.9	243	297.9	415.7	424.4
587	197.1	244.2	299.6	418.1	426.9
587.2	198.2	245.4	301.5	420.7	429.5
587.4	199.2	246.6	303.1	423.1	431.7
587.6	200.2	247.9	304.7	425.4	434.2
587.8	201.3	249.4	306.3	428	436.5
588	202.5	250.7	308	430.3	438.7
588.2	203.6	252	309.6	432.6	441.1
588.4	204.3	253.3	311	434.6	443.2
588.6	205.2	254.5	312.7	436.5	445.4
588.8	206	255.5	314.3	438.7	448
589	206.7	256.5	315.7	441	450.1
589.2	207.8	257.6	317.1	443.2	452.5
589.4	208.8	258.7	318.2	445.5	454.3
589.6	209.4	259.9	319.4	447.3	456.5
589.8	210.3	261.2	320.9	449.3	458.8
590	211	262.4	322	451.1	460.4
590.2	211.7	263.6	323.6	453.3	462.5
590.4	212.6	264.8	325	454.9	464.4
590.6	213.6	265.9	326.2	456.4	466.2
590.8	214.1	266.7	327.3	457.9	467.9
591	214.9	267.7	328.5	459.6	469.6
591.2	215.7	268.6	329.7	461.2	471.4
591.4	216.4	269.5	330.9	462.6	473.1
591.6	217.1	270.5	332.1	464.7	474.9
591.8	217.8	271.1	333.4	466.3	476.6
592	218.5	272	334.4	467.8	478
592.2	219	272.8	335.5	469	479.6
592.4	219.6	273.4	336.5	470.7	481.4
592.6	220.3	274.1	337.6	472	483
592.8	221.1	274.9	338.3	473.3	484.4
593	221.6	275.6	339.3	474.9	485.8
593.2	222	276.3	340.3	476.4	487.2
593.4	222.6	277.1	341.5	477.6	488.4
593.6	222.9	277.8	342.3	479.1	489.6
593.8	223.3	278.5	343	480.1	491
594	223.8	278.8	343.6	481.2	491.9
594.2	224.2	279.2	344.5	482.6	493
594.4	224.6	279.7	345.3	483.7	494.1
594.6	225.2	280.1	346	484.7	494.9
594.8	225.6	280.6	346.7	485.6	496
595	226	281.2	347.3	486.3	496.8
595.2	226.2	281.6	348.1	487.5	497.5
595.4	226.6	282.3	348.7	488.4	498.5
595.6	226.9	282.5	349.1	489.1	499
595.8	227.2	282.9	349.7	490.1	499.7
596	227.4	283.2	350.2	490.9	500.3
596.2	227.5	283.7	350.9	491.6	500.9
596.4	227.8	284.3	351.3	492.4	501.5
596.6	228.1	284.3	351.5	493	501.8
596.8	228.2	284.4	351.7	493.5	502.4
597	228.3	284.7	352.2	493.7	502.5
597.2	228.3	284.8	352.5	494.3	502.9
597.4	228.3	284.8	352.8	494.6	503.3
597.6	228.3	285.1	353.1	494.7	503.9
597.8	228.4	284.9	353.1	495	504.1
598	228.8	285	353.4	495	504.5
598.2	228.9	285	353.4	495.4	504.6
598.4	229	284.8	353.5	495.3	505
598.6	228.9	284.9	353.4	495.6	505.4
598.8	229	285.1	353.4	495.8	505.5
599	229.1	285.3	353.4	495.8	505.4
599.2	229	285.3	353.6	495.9	505.6
599.4	228.8	285.3	353.7	496	505.7
599.6	228.8	285.2	353.6	495.9	505.6
599.8	229	285.2	353.7	495.8	505.7
600	228.7	284.9	353.4	495.9	505.8
600.2	228.6	284.7	353.3	495.7	505.9
600.4	228.7	284.7	353	495.4	505.8
600.6	228.8	284.5	352.8	495.4	505.8
600.8	228.6	284.1	352.8	495.4	505.7
601	228.3	283.9	352.3	494.9	505.3
601.2	228.2	283.7	352.1	494.6	505.1
601.4	227.9	283.3	351.9	494.2	504.6
601.6	227.7	283.2	351.5	493.7	504.4
601.8	227.4	282.9	350.8	493.2	504.4
602	227.2	282.9	350.4	492.9	503.9
602.2	227.1	282.5	349.9	492.7	503.3
602.4	226.7	282.1	349.3	492	502.5
602.6	226.5	281.5	349.1	491.5	501.8
602.8	226.2	281	348.7	491.2	501.1
603	226.1	280.7	348.3	490.5	500.5
603.2	225.7	280.1	347.6	489.8	499.8
603.4	225.4	279.9	347.2	488.8	499
603.6	225.1	279.5	346.6	488.2	498.4
603.8	224.6	278.9	345.9	487.2	497.8
604	224.1	278.4	345.1	486.5	497.1
604.2	223.6	277.9	344.4	485.9	496.3
604.4	223.4	277.5	343.5	485.2	495.4
604.6	222.9	277	343.1	484.7	494.6
604.8	222.3	276.4	342.2	483.8	493.8
605	221.8	275.9	341.8	483.3	493.1
605.2	221.3	275.3	341.1	482.4	492.2
605.4	221	274.7	340.4	481.7	491
605.6	220.5	274.1	339.7	480.9	490.1
605.8	220	273.6	339	479.9	489.1
606	219.6	273.2	338.3	478.9	488
606.2	219.2	272.7	337.3	477.9	487
606.4	218.6	272	336.6	476.9	485.6
606.6	218.1	271.3	335.5	475.7	484.5
606.8	217.4	270.7	334.7	474.6	483.2
607	216.8	270.2	334	473.5	482
607.2	216.2	269.5	333.3	472.1	480.5
607.4	215.7	269.1	332.5	470.8	479.1
607.6	215.3	268.1	331.6	469.6	477.8
607.8	214.6	267.6	330.4	468	476.6
608	214	266.9	329.5	466.5	475.5
608.2	213.4	266.3	328.5	465.2	474
608.4	213	265.7	327.7	463.7	472.7
608.6	212.4	265	326.7	462.4	471.5
608.8	212	264.5	326	461.4	470
609	211.5	264	325.1	460	468.7
609.2	210.9	263.3	324	458.8	467.2
609.4	210.4	262.5	323	457.2	465.8
609.6	209.6	261.9	321.8	456	464.4
609.8	209.1	261.1	320.9	454.5	463.1
610	208.6	260.3	319.8	453.1	461.8
610.2	208	259.6	318.8	451.7	460.2
610.4	207.4	259	317.7	450.5	458.5
610.6	206.8	258.2	316.7	449.1	456.9
610.8	206.1	257.6	316	447.6	455.5
611	205.4	256.9	315	446.1	454.1
611.2	204.7	256.1	314	444.5	452.6
611.4	204.1	255.3	313.3	443.1	451.3
611.6	203.5	254.5	312.2	441.8	449.7
611.8	202.7	253.4	311.4	440.2	448.4
612	202	252.5	310.4	438.9	447.1
612.2	201.3	251.8	309.5	437.5	445.3
612.4	200.5	251	308.5	436	443.9
612.6	199.9	250.2	307.4	434.7	442.7
612.8	199.3	249.4	306.4	433.3	441.5
613	198.6	248.5	305.3	431.9	440
613.2	197.9	247.8	304.2	430.4	438.6
613.4	197.3	247.2	303.1	428.9	436.8
613.6	196.5	246.5	302.3	427.6	435.5
613.8	196	245.7	301.4	426.1	434
614	195.1	245	300.2	424.9	432.6
614.2	194.6	244.2	299.1	423.5	431.1
614.4	193.8	243.4	298	422.2	429.6
614.6	193.3	242.5	297	420.6	428.2
614.8	192.7	241.6	295.9	419.2	426.6
615	192.1	240.8	294.9	417.9	425.1
615.2	191.4	239.9	293.9	416.2	423.8
615.4	190.7	239.2	292.8	414.6	422.1
615.6	190.2	238.5	291.9	413.2	420.6
615.8	189.5	237.6	290.9	411.7	419
616	189	236.7	290.1	410.4	417.6
616.2	188.3	235.7	289	409.1	416.5
616.4	187.7	234.8	287.9	407.6	415
616.6	187.1	234.2	286.7	406.1	413.6
616.8	186.6	233.4	285.8	404.9	412.1
617	186	232.8	284.8	403.3	410.3
617.2	185.4	232	283.7	401.9	409.1
617.4	184.7	231.1	282.6	400.4	407.7
617.6	184	230.2	281.6	399.2	406.3
617.8	183.4	229.6	280.8	397.6	404.7
618	183	228.8	279.9	396	403.2
618.2	182.3	228	279	394.7	401.8
618.4	181.6	227.2	278.1	393.7	400.5
618.6	181	226.3	277	392.5	399.1
618.8	180.6	225.3	276.1	391	397.7
619	180	224.6	275.3	389.7	396.2
619.2	179.7	223.7	274.2	388.5	394.7
619.4	179.1	223	273.4	387	393.3
619.6	178.4	222.1	272.3	385.6	391.8
619.8	177.7	221.5	271.5	384.4	390.5
620	177	220.8	270.6	383.4	389.3
620.2	176.5	220.2	269.9	382.3	388.2
620.4	175.8	219.4	269.4	381	387
620.6	175.3	218.8	268.7	379.5	385.9
620.8	174.8	218	267.9	378.4	384.7
621	174.3	217.5	267	377.2	383.6
621.2	173.9	216.8	266	376	382.4
621.4	173.4	216.3	265.2	374.9	381.2
621.6	172.9	215.6	264.5	373.7	380.2
621.8	172.4	214.9	263.6	372.6	379.2
622	171.9	214.3	263	371.5	378.3
622.2	171.3	213.9	262.2	370.2	376.8
622.4	170.8	213.1	261.3	369.3	376
622.6	170.4	212.4	260.7	368.1	374.9
622.8	170	211.7	260	367.3	373.9
623	169.4	211.2	259.2	366.4	372.7
623.2	169.1	210.3	258.5	365.4	371.8
623.4	168.6	209.8	257.9	364.4	370.8
623.6	168.2	209.4	257.3	363.5	369.7
623.8	167.8	208.8	256.8	362.7	368.7
624	167.4	208.5	256	362	367.8
624.2	166.9	207.8	255.2	361.2	366.8
624.4	166.4	207.5	254.5	360.3	365.7
624.6	165.9	206.9	253.8	359.2	364.7
624.8	165.5	206.2	253.2	358.4	363.7
625	165.2	205.6	252.8	357.2	362.6
625.2	164.7	205.1	252.2	356.1	361.8
625.4	164.3	204.6	251.5	355.2	361.2
625.6	164	204	251	354.1	360.6
625.8	163.6	203.5	250.3	353	359.8
626	163.1	203.1	249.6	352.1	359
626.2	162.8	202.7	249.1	351.4	358
626.4	162.5	202.4	248.4	350.5	357.6
626.6	161.9	201.8	247.8	349.7	356.7
626.8	161.7	201.3	247.2	348.7	356
627	161.3	201	246.7	347.9	355.3
627.2	161	200.5	246.3	347.3	354.3
627.4	160.6	200.2	245.9	346.3	353.8
627.6	160.4	199.6	245.4	345.7	353
627.8	160.1	199.3	244.9	344.8	352.4
628	159.7	198.9	244.5	344.1	351.8
628.2	159.5	198.5	244.3	343.3	350.8
628.4	159	197.9	243.9	342.6	350.3
628.6	158.6	197.6	243.4	341.7	349.9
628.8	158.2	197.3	243.2	341	349.6
629	158	196.7	242.7	340.3	349.1
629.2	157.8	196.4	242.3	339.7	348.3
629.4	157.6	196.1	241.8	339.5	347.8
629.6	157.3	195.7	241.4	338.8	347.3
629.8	156.9	195.5	240.8	338.2	346.7
630	156.7	195.2	240.4	337.5	346.1
630.2	156.4	195	240	337.2	345.7
630.4	156.1	194.6	239.6	336.7	345.2
630.6	155.7	194.2	239.2	336.1	344.8
630.8	155.4	193.8	238.8	336	344.2
631	155.1	193.6	238.5	335.4	343.7
631.2	154.8	193.3	238.2	335	343.3
631.4	154.6	193.1	237.8	334.4	343
631.6	154.4	192.7	237.5	334.2	342.5
631.8	154.2	192.3	237.1	333.6	342.2
632	153.9	192.1	236.7	333.3	341.8
632.2	153.8	191.8	236.1	332.9	341.4
632.4	153.7	191.7	235.7	332.5	340.9
632.6	153.3	191.4	235.2	331.9	340.3
632.8	153.1	191.1	234.9	331.4	339.9
633	152.7	190.8	234.6	330.9	339.5
633.2	152.4	190.5	234.3	330.5	338.9
633.4	152.2	190.2	233.9	330.2	338.5
633.6	152.1	190	233.7	329.5	338
633.8	151.9	189.7	233.4	329.2	337.5
634	151.6	189.7	233.2	328.8	337.2
634.2	151.5	189.5	232.8	328.5	336.7
634.4	151.2	189.1	232.7	328.2	336.4
634.6	151.1	188.7	232.5	327.8	336.2
634.8	150.9	188.4	232.3	327.5	335.9
635	150.8	188.3	232	327.2	335.6
635.2	150.7	187.9	231.9	326.8	335.3
635.4	150.4	187.7	231.9	326.3	335
635.6	150	187.4	231.7	326.1	334.7
635.8	150	187.1	231.4	325.6	334.2
636	150	186.9	231.1	325.1	334
636.2	149.9	186.7	230.7	324.8	333.5
636.4	149.8	186.6	230.6	324.4	333.4
636.6	149.6	186.3	230.2	324.4	333.4
636.8	149.4	186.1	229.9	324.3	333.1
637	149.2	185.8	229.5	323.9	332.7
637.2	149.1	185.5	229.3	323.6	332.3
637.4	148.8	185.5	229.1	323.4	332.4
637.6	148.7	185.3	228.9	323.1	331.9
637.8	148.6	185.1	228.6	322.9	331.7
638	148.4	184.9	228.4	322.6	331.4
638.2	148.3	184.9	228.2	322.3	331
638.4	148.1	184.7	228	322.1	330.7
638.6	148	184.5	228	321.9	330.3
638.8	147.9	184.2	227.6	321.7	330
639	147.8	183.9	227.4	321.6	329.9
639.2	147.7	183.7	227	321.4	329.7
639.4	147.7	183.5	226.8	320.9	329.5
639.6	147.7	183.5	226.6	320.6	329.1
639.8	147.5	183.1	226.4	320.1	328.9
640	147.4	182.9	226.2	320	328.7
640.2	147.1	182.7	226	320	328.1
640.4	147	182.5	225.8	319.9	327.9
640.6	147	182.3	225.7	319.7	327.4
640.8	146.8	181.9	225.4	319.4	327
641	146.6	181.8	225.1	319.3	326.6
641.2	146.4	181.5	224.7	319	326.2
641.4	146.3	181.3	224.4	318.9	325.9
641.6	146.2	181	224.3	318.8	325.9
641.8	146	180.8	224	318.8	325.8
642	146	180.6	223.8	318.4	325.6
642.2	146	180.4	223.7	318.1	325.4
642.4	145.9	180.2	223.3	317.9	325
642.6	145.8	180.2	223.2	317.5	324.7
642.8	145.8	180	223.1	317	324.4
643	145.7	179.8	222.9	316.7	324.1
643.2	145.6	179.5	222.7	316.3	323.8
643.4	145.6	179.3	222.5	315.9	323.6
643.6	145.6	179.1	222.2	315.5	323.5
643.8	145.5	178.8	221.8	315.4	323.4
644	145.3	178.7	221.4	315	323.4
644.2	145.1	178.2	221.4	314.7	323.3
644.4	145	178	221.1	314.4	322.9
644.6	144.8	177.8	220.8	314.3	322.3
644.8	144.6	177.5	220.4	314.1	321.9
645	144.2	177.1	220.2	313.7	321.9
645.2	144.1	176.9	219.8	313.2	321.5
645.4	143.9	176.8	219.4	312.8	321.2
645.6	143.6	176.4	219.1	312.5	321
645.8	143.3	176.3	218.9	312.2	320.5
646	143.2	176.3	218.7	311.8	320.2
646.2	143	176.1	218.4	311.2	319.8
646.4	142.7	175.9	218.3	310.8	319.5
646.6	142.6	175.9	218.1	310.5	319.2
646.8	142.4	175.6	217.7	310.1	318.8
647	142.2	175.4	217.5	309.9	318.3
647.2	141.9	175	217.2	309.4	317.9
647.4	141.7	174.9	216.9	309	317.4
647.6	141.5	174.6	216.7	308.7	317.1
647.8	141.4	174.3	216.2	308.2	316.4
648	141.2	174	215.8	307.6	315.9
648.2	141	173.7	215.6	307	315.5
648.4	140.7	173.4	215.3	306.6	315
648.6	140.6	172.9	214.9	306	314.5
648.8	140.4	172.7	214.6	305.7	313.8
649	140.1	172.4	214.3	305.3	313.3
649.2	139.8	172.2	213.7	304.9	312.8
649.4	139.6	171.9	213.5	304.3	312.4
649.6	139.4	171.7	213.1	303.7	312
649.8	139	171.5	212.8	303.2	311.6
650	138.8	171.2	212.3	302.7	311.1
650.2	138.7	171	211.9	302	310.3
650.4	138.4	170.6	211.4	301.3	309.9
650.6	138.2	170.2	210.9	300.7	309.4
650.8	137.8	169.9	210.4	300.2	309
651	137.5	169.6	210	299.8	308.7
651.2	137.2	169.4	209.6	299.3	308.1
651.4	136.8	169	209.2	298.8	307.5
651.6	136.4	168.8	208.6	298.3	306.8
651.8	136	168.4	208.1	297.7	306.1
652	135.7	168.1	207.7	297.4	305.5
652.2	135.4	167.8	207	296.7	305.1
652.4	135.1	167.3	206.7	296.2	304.5
652.6	134.8	166.9	206.2	295.6	303.9
652.8	134.5	166.5	205.9	294.9	303.1
653	134.3	166	205.3	294.3	302.4
653.2	133.9	165.6	204.8	293.5	301.7
653.4	133.6	165.4	204.1	292.9	300.9
653.6	133.1	165.1	203.7	292.4	300.3
653.8	132.7	164.8	203.3	291.6	299.6
654	132.3	164.2	202.8	291	299
654.2	131.9	163.7	202.2	290.4	298.4
654.4	131.6	163.5	201.6	289.8	297.7
654.6	131.4	163	201.2	288.8	297.2
654.8	131.1	162.5	200.7	288.1	296.3
655	130.7	162.1	200	287.2	295.5
655.2	130.3	161.6	199.4	286.4	294.9
655.4	129.9	161.3	198.9	285.7	294.1
655.6	129.5	161	198.3	284.8	293.3
655.8	129.1	160.4	197.6	284	292.7
656	128.7	159.9	197	283.3	292
656.2	128.2	159.5	196.5	282.6	291.3
656.4	128	158.9	195.7	281.8	290.6
656.6	127.6	158.6	195.1	280.8	289.7
656.8	127.1	157.9	194.5	280.2	288.8
657	126.7	157.4	193.8	279.4	288
657.2	126.3	157	193.2	278.5	287.2
657.4	125.9	156.5	192.5	277.5	286.3
657.6	125.6	156.1	191.9	276.7	285.3
657.8	125.2	155.6	191.2	275.9	284.5
658	124.9	155.2	190.7	275.1	283.6
658.2	124.5	154.7	190.1	274.5	282.6
658.4	124.2	154.3	189.4	273.7	281.7
658.6	123.7	153.7	188.9	272.8	281
658.8	123.3	153.2	188.4	272.1	280.2
659	122.7	152.8	187.5	271.2	279.4
659.2	122.4	152.2	186.8	270.4	278.5
659.4	122	151.6	186.3	269.4	277.6
659.6	121.6	151.2	185.8	268.5	276.5
659.8	121.1	150.6	185	267.6	275.5
660	120.8	150	184.5	266.8	274.7
660.2	120.5	149.4	183.9	265.8	273.8
660.4	120.2	148.9	183.3	264.8	272.9
660.6	119.7	148.3	182.7	264.1	272
660.8	119.4	147.8	182.1	263	271
661	119	147.2	181.5	262	269.8
661.2	118.6	146.7	180.9	261.1	268.9
661.4	118.1	146	180.1	260.3	267.8
661.6	117.6	145.5	179.6	259.2	266.7
661.8	117.2	144.9	179	258.4	265.7
662	116.9	144.3	178.3	257.5	264.9
662.2	116.4	143.7	177.5	256.7	263.8
662.4	116	143.2	176.8	255.7	262.7
662.6	115.6	142.6	176.1	254.8	261.7
662.8	115.2	142.1	175.5	253.9	260.7
663	114.8	141.6	174.7	252.9	259.6
663.2	114.3	140.9	174	251.9	258.5
663.4	113.8	140.1	173.4	250.7	257.7
663.6	113.4	139.5	172.6	249.7	256.9
663.8	112.9	138.9	172	248.5	255.7
664	112.5	138.3	171.3	247.4	254.7
664.2	111.9	137.6	170.6	246.3	253.5
664.4	111.5	136.9	170	245.3	252.4
664.6	111.1	136.3	169.2	244.1	251.3
664.8	110.5	135.7	168.6	243.2	250.2
665	110	135.2	167.9	242.1	249
665.2	109.5	134.5	167.2	241	247.9
665.4	108.9	134	166.4	240	246.6
665.6	108.5	133.2	165.7	238.9	245.5
665.8	108	132.7	164.9	237.9	244.3
666	107.6	132	164.2	236.9	243.2
666.2	107	131.3	163.3	235.8	242.2
666.4	106.6	130.9	162.5	234.9	241.1
666.6	106	130.2	161.7	233.9	239.9
666.8	105.5	129.6	160.9	232.8	238.7
667	105.1	129	160.1	231.7	237.8
667.2	104.6	128.3	159.5	230.5	236.6
667.4	104.2	127.7	158.8	229.3	235.6
667.6	103.7	127.2	158	228.3	234.4
667.8	103.2	126.5	157.2	227.3	233.3
668	102.9	125.8	156.5	226	232.1
668.2	102.3	125.2	155.9	225	230.8
668.4	101.9	124.5	155.1	223.8	229.7
668.6	101.4	123.9	154.3	222.7	228.6
668.8	100.9	123.4	153.7	221.6	227.6
669	100.4	122.9	153.1	220.6	226.6
669.2	99.94	122.3	152.2	219.4	225.8
669.4	99.28	121.6	151.4	218.3	224.6
669.6	98.78	121	150.8	217.2	223.5
669.8	98.37	120.4	150	216.2	222.2
670	97.94	119.9	149.2	215.4	221.1
670.2	97.33	119.3	148.4	214.4	220
670.4	96.83	118.8	147.7	213.3	219
670.6	96.42	118.3	147	212.2	217.9
670.8	95.95	117.7	146.3	211.2	216.7
671	95.47	117	145.7	210.1	215.6
671.2	95.15	116.5	144.9	209	214.4
671.4	94.72	115.9	144.1	207.9	213.2
671.6	94.2	115.2	143.4	206.9	212.2
671.8	93.83	114.8	142.7	206	211.2
672	93.29	114.1	141.9	204.9	210.1
672.2	92.9	113.5	141.3	204	209
672.4	92.51	112.9	140.5	203	208
672.6	91.97	112.3	140	201.8	206.9
672.8	91.53	111.7	139.1	200.7	206
673	90.94	111.1	138.2	199.9	204.8
673.2	90.61	110.6	137.6	198.8	203.8
673.4	90.06	110	137	197.8	202.9
673.6	89.62	109.4	136.4	196.8	201.7
673.8	89.24	108.8	135.7	195.8	200.5
674	88.95	108.2	135	194.5	199.3
674.2	88.54	107.7	134.2	193.5	198.1
674.4	88.26	107.1	133.6	192.5	196.9
674.6	87.81	106.6	132.8	191.5	195.9
674.8	87.42	106.2	132.2	190.4	194.9
675	87.02	105.7	131.6	189.3	193.9
675.2	86.55	105.1	130.9	188.3	192.8
675.4	86.05	104.6	130.4	187.3	191.8
675.6	85.58	104	129.7	186.2	190.7
675.8	85.1	103.5	129	185.2	189.7
676	84.69	103	128.3	184.3	188.7
676.2	84.23	102.4	127.5	183.3	187.8
676.4	83.89	101.8	126.8	182.2	186.8
676.6	83.5	101.2	126	181.1	185.9
676.8	82.98	100.7	125.4	180.2	184.9
677	82.54	100.3	124.8	179.1	184
677.2	82.02	99.92	124.1	178.2	183
677.4	81.61	99.38	123.5	177.3	181.9
677.6	81.14	98.9	122.8	176.3	180.9
677.8	80.75	98.36	122.2	175.4	179.9
678	80.44	97.96	121.6	174.6	178.9
678.2	80.15	97.44	120.9	173.6	178
678.4	79.66	96.93	120.3	172.4	177
678.6	79.29	96.43	119.6	171.5	176.1
678.8	78.91	95.89	118.9	170.5	175.2
679	78.5	95.5	118.2	169.5	174.2
679.2	78.07	95	117.6	168.8	173.2
679.4	77.66	94.48	116.9	168.1	172.2
679.6	77.32	94.01	116.4	167.3	171.2
679.8	77.05	93.42	115.8	166.4	170.2
680	76.75	92.97	115.3	165.5	169.3
680.2	76.39	92.46	114.8	164.6	168.4
680.4	76.05	91.97	114.1	163.8	167.4
680.6	75.63	91.44	113.5	163	166.6
680.8	75.33	91	112.9	162.1	165.6
681	75.03	90.49	112.3	161.3	164.6
681.2	74.65	90.09	111.6	160.5	163.6
681.4	74.27	89.68	111	159.7	162.8
681.6	73.93	89.22	110.4	158.8	162
681.8	73.57	88.75	109.9	157.9	161
682	73.18	88.38	109.3	157	160
682.2	72.81	87.83	108.7	156.2	159.1
682.4	72.48	87.34	108.2	155.3	158.3
682.6	72.23	86.95	107.7	154.4	157.5
682.8	71.93	86.49	107.2	153.5	156.6
683	71.58	86.05	106.7	152.8	155.7
683.2	71.26	85.54	106.1	152.1	154.9
683.4	71.04	85.33	105.7	151.4	154
683.6	70.71	84.9	105.2	150.6	153.2
683.8	70.39	84.46	104.6	149.7	152.5
684	70.07	84.06	104.2	148.9	151.6
684.2	69.76	83.61	103.7	148.1	150.9
684.4	69.38	83.28	103.3	147.3	150.1
684.6	68.98	82.9	102.7	146.5	149.3
684.8	68.62	82.58	102.2	145.8	148.6
685	68.33	82.27	101.7	145	147.9
685.2	68.02	81.84	101.3	144.2	147.1
685.4	67.82	81.47	100.7	143.5	146.3
685.6	67.61	81.07	100.3	142.8	145.6
685.8	67.43	80.64	99.75	142.1	144.7
686	67.07	80.36	99.37	141.4	143.9
686.2	66.75	80.02	98.99	140.6	143.2
686.4	66.5	79.63	98.47	139.8	142.4
686.6	66.32	79.3	98	139	141.7
686.8	66.02	79.03	97.5	138.4	140.9
687	65.63	78.64	97	137.8	140.1
687.2	65.38	78.38	96.49	137.1	139.4
687.4	65.25	78.12	96.07	136.4	138.9
687.6	64.95	77.78	95.65	135.7	138.3
687.8	64.69	77.43	95.21	135	137.6
688	64.44	77.14	94.79	134.4	136.9
688.2	64.22	76.76	94.42	133.7	136.2
688.4	63.96	76.43	93.99	133	135.5
688.6	63.71	76.16	93.5	132.4	134.9
688.8	63.42	75.81	93.01	131.7	134.1
689	63.22	75.46	92.67	131	133.4
689.2	63.04	75.11	92.19	130.4	132.8
689.4	62.91	74.78	91.83	129.8	132.1
689.6	62.57	74.49	91.4	129.1	131.3
689.8	62.36	74.19	91.01	128.5	130.8
690	62.07	73.89	90.58	127.9	130.1
690.2	61.87	73.52	90.23	127.3	129.5
690.4	61.59	73.23	89.81	126.7	128.9
690.6	61.3	72.97	89.41	126	128.4
690.8	61.19	72.7	89	125.4	127.7
691	61.06	72.48	88.71	124.9	127.2
691.2	60.91	72.25	88.34	124.3	126.6
691.4	60.66	72	88.06	123.6	126
691.6	60.5	71.76	87.6	123.1	125.5
691.8	60.3	71.45	87.17	122.6	125
692	60.16	71.12	86.85	122.1	124.4
692.2	59.95	70.88	86.46	121.6	124
692.4	59.76	70.64	86.2	121.1	123.4
692.6	59.66	70.48	85.95	120.5	122.8
692.8	59.61	70.24	85.64	120	122.1
693	59.53	70.08	85.19	119.5	121.6
693.2	59.44	69.88	84.98	119	121.1
693.4	59.26	69.74	84.67	118.5	120.5
693.6	59.08	69.6	84.53	118.1	120
693.8	58.91	69.49	84.27	117.7	119.5
694	58.71	69.26	84.16	117.2	118.9
694.2	58.59	69.04	83.97	116.7	118.4
694.4	58.46	68.85	83.72	116.2	117.8
694.6	58.45	68.7	83.47	115.6	117.4
694.8	58.36	68.43	83.25	115.1	116.9
695	58.24	68.27	82.97	114.7	116.5
695.2	58.17	68.23	82.72	114.2	115.9
695.4	58.12	68.06	82.38	113.7	115.4
695.6	57.96	67.95	82.19	113.2	115
695.8	57.82	67.78	82.05	112.8	114.4
696	57.72	67.55	81.78	112.3	114
696.2	57.65	67.35	81.56	111.8	113.5
696.4	57.6	67.23	81.29	111.4	113.3
696.6	57.55	67.03	81.08	111	112.8
696.8	57.43	66.87	80.93	110.6	112.3
697	57.37	66.78	80.69	110.2	111.8
697.2	57.3	66.71	80.44	109.7	111.5
697.4	57.28	66.58	80.2	109.4	111.1
697.6	57.2	66.34	80	109.1	110.7
697.8	57.16	66.31	79.8	108.7	110.2
698	57.15	66.14	79.61	108.5	109.7
698.2	57.1	66.1	79.45	108.1	109.4
698.4	57.1	65.97	79.21	107.7	108.9
698.6	57.04	65.9	79.01	107.3	108.5
698.8	57.05	65.72	78.92	106.9	108.2
699	57.02	65.65	78.71	106.6	107.7
699.2	56.99	65.7	78.54	106.2	107.4
699.4	56.95	65.69	78.44	105.8	107
699.6	57.01	65.6	78.27	105.4	106.7
699.8	56.99	65.56	78.01	105.1	106.3
700	57.03	65.48	77.97	104.8	105.9
700.2	57.02	65.48	77.79	104.4	105.4
700.4	57.04	65.47	77.71	104	105.2
700.6	57.02	65.44	77.6	103.8	104.8
700.8	57.06	65.38	77.48	103.4	104.5
701	57.08	65.44	77.24	103.1	104
701.2	57.19	65.42	77.17	102.9	103.6
701.4	57.28	65.38	77.05	102.6	103.3
701.6	57.37	65.24	76.89	102.3	102.9
701.8	57.38	65.17	76.82	102	102.6
702	57.6	65.33	76.8	101.7	102.3
702.2	57.62	65.36	76.71	101.5	102
702.4	57.64	65.25	76.64	101.2	101.6
702.6	57.84	65.21	76.61	100.8	101.2
702.8	57.94	65.23	76.56	100.5	100.8
703	57.99	65.38	76.47	100.3	100.5
703.2	58.06	65.37	76.36	100	100.4
703.4	58.19	65.43	76.31	99.71	100.1
703.6	58.33	65.47	76.33	99.39	99.72
703.8	58.43	65.51	76.21	99.16	99.39
704	58.55	65.51	76.31	98.98	99.2
704.2	58.71	65.65	76.19	98.8	98.88
704.4	58.79	65.74	76.19	98.51	98.77
704.6	58.93	65.82	76.15	98.34	98.62
704.8	59.06	65.88	76.24	97.99	98.25
705	59.32	65.94	76.32	97.67	98.07
705.2	59.45	66.06	76.32	97.22	97.83
705.4	59.69	66.22	76.36	97	97.47
705.6	59.93	66.34	76.48	96.8	97.3
705.8	60.12	66.35	76.53	96.46	96.94
706	60.39	66.46	76.56	96.17	96.73
706.2	60.65	66.56	76.66	95.92	96.57
706.4	60.75	66.69	76.73	95.66	96.24
706.6	60.89	66.98	76.81	95.42	95.96
706.8	61.25	67.12	76.88	95.09	95.83
707	61.42	67.31	76.92	94.85	95.48
707.2	61.62	67.54	77.07	94.71	95.13
707.4	61.7	67.77	77.15	94.58	94.87
707.6	62.09	67.95	77.4	94.31	94.62
707.8	62.42	68.05	77.56	94.03	94.47
708	62.73	68.24	77.61	93.85	94.28
708.2	63.1	68.41	77.69	93.54	94.1
708.4	63.33	68.69	77.77	93.34	93.89
708.6	63.8	68.97	77.97	93.17	93.63
708.8	64.13	69.29	78.06	92.87	93.42
709	64.46	69.55	78.25	92.66	93.24
709.2	64.72	69.82	78.36	92.5	93.17
709.4	65.06	70.08	78.5	92.33	92.98
709.6	65.48	70.4	78.7	92.09	92.68
709.8	65.8	70.67	78.78	91.89	92.46
710	66.21	71	78.97	91.6	92.3
710.2	66.53	71.31	79.04	91.28	92.19
710.4	66.87	71.54	79.08	91.05	91.9
710.6	67.19	71.91	79.3	91.02	91.73
710.8	67.64	72.12	79.43	90.91	91.6
711	68.05	72.55	79.64	90.66	91.42
711.2	68.61	72.89	79.91	90.38	91.23
711.4	69	73.16	80.13	90.32	91.16
711.6	69.34	73.51	80.29	90.18	90.94
711.8	69.74	73.84	80.57	90.15	90.74
712	70.11	74.2	80.88	90.03	90.47
712.2	70.63	74.5	81.21	89.76	90.39
712.4	71.11	74.94	81.61	89.64	90.17
712.6	71.61	75.34	81.88	89.46	89.99
712.8	72.25	75.88	82.17	89.2	89.87
713	72.77	76.28	82.36	89.01	89.61
713.2	73.37	76.74	82.64	88.81	89.35
713.4	73.83	77.09	82.8	88.65	89.17
713.6	74.34	77.51	83.1	88.43	89
713.8	74.89	77.93	83.56	88.15	88.87
714	75.56	78.47	83.99	88.05	88.65
714.2	76.18	78.98	84.16	87.84	88.42
714.4	76.68	79.4	84.53	87.56	88.39
714.6	77.33	79.88	84.79	87.43	88.27
714.8	78.04	80.36	85.23	87.25	88.09
715	78.66	80.93	85.51	86.98	87.92
715.2	79.25	81.39	86.14	86.79	87.7
715.4	80.02	81.98	86.45	86.57	87.4
715.6	80.89	82.46	86.8	86.32	87.25
715.8	81.48	82.93	87.14	86.09	87.09
716	82.15	83.29	87.75	85.94	86.9
716.2	82.92	83.9	88.16	85.81	86.7
716.4	83.59	84.49	88.51	85.71	86.61
716.6	84.27	85.06	89.05	85.61	86.44
716.8	84.93	85.55	89.53	85.44	86.24
717	85.69	86.1	89.92	85.42	86.16
717.2	86.58	86.64	90.28	85.18	85.97
717.4	87.27	87.13	90.79	84.97	85.84
717.6	88.06	87.69	91.17	84.82	85.54
717.8	88.8	88.33	91.56	84.67	85.38
718	89.52	88.88	91.91	84.6	85.35
718.2	90.12	89.53	92.26	84.38	85.21
718.4	90.93	90.11	92.82	84.2	85.1
718.6	91.7	90.75	93.24	84.19	85.07
718.8	92.59	91.34	93.73	84.04	84.88
719	93.38	91.93	94.46	83.76	84.68
719.2	94.34	92.59	94.97	83.74	84.57
719.4	95.18	93.21	95.5	83.73	84.5
719.6	96.13	93.83	95.81	83.69	84.22
719.8	97.08	94.57	96.35	83.36	84.05
720	97.81	95.36	96.85	83.09	83.93
720.2	98.61	96.09	97.35	82.93	83.8
720.4	99.4	96.86	97.79	82.84	83.6
720.6	100.3	97.73	98.33	82.74	83.5
720.8	101.3	98.44	98.84	82.6	83.24
721	102.3	99.14	99.41	82.42	83.08
721.2	103.3	99.85	99.94	82.32	82.97
721.4	104.3	100.6	100.5	82.32	82.89
721.6	105.4	101.3	101.3	82.13	82.77
721.8	106.3	102	101.9	82.06	82.63
722	107.2	102.8	102.3	82	82.44
722.2	108.3	103.6	102.9	81.97	82.3
722.4	109.2	104.4	103.7	81.89	82.05
722.6	110.2	105.4	104.2	81.8	81.93
722.8	111.2	106	104.8	81.68	81.77
723	112.2	106.8	105.4	81.56	81.59
723.2	113.1	107.5	106	81.41	81.51
723.4	114.2	108.3	106.6	81.27	81.34
723.6	115.2	109.1	107.1	81.07	81.1
723.8	116.1	110	107.6	80.92	80.94
724	117.2	110.7	108.3	80.87	80.77
724.2	118.2	111.6	108.8	80.76	80.65
724.4	119.2	112.4	109.3	80.59	80.48
724.6	120.4	113.4	109.9	80.43	80.38
724.8	121.3	114.2	110.6	80.35	80.27
725	122.3	115.1	111.1	80.15	80.08
725.2	123.5	116.2	111.9	80.05	79.91
725.4	124.6	117.1	112.5	80.05	79.85
725.6	125.7	118	113.3	79.88	79.71
725.8	126.9	119	114	79.75	79.56
726	128.1	119.9	114.8	79.68	79.46
726.2	129.1	120.7	115.3	79.52	79.29
726.4	130.3	121.5	115.8	79.33	79.1
726.6	131.4	122.4	116.7	79.21	78.92
726.8	132.4	123.3	117.3	79.15	78.76
727	133.6	124.2	117.9	79.08	78.65
727.2	134.7	125.1	118.5	79.11	78.49
727.4	135.8	125.9	119.1	78.88	78.37
727.6	137	126.8	119.9	78.64	78.32
727.8	138.1	127.6	120.5	78.56	78.15
728	139.4	128.6	121	78.41	78.01
728.2	140.7	129.2	121.7	78.24	77.85
728.4	141.8	130.3	122.5	78.07	77.59
728.6	142.9	131.2	123.3	77.85	77.52
728.8	144	132	123.7	77.74	77.45
729	145.1	132.9	124.3	77.58	77.26
729.2	146.2	133.8	125	77.3	77.13
729.4	147.4	134.7	125.6	77.14	76.9
729.6	148.7	135.8	126.3	76.98	76.75
729.8	150	136.9	126.9	76.84	76.61
730	151	137.8	127.7	76.74	76.55
730.2	152.2	138.7	128.4	76.64	76.43
730.4	153.4	139.6	129.1	76.63	76.3
730.6	154.5	140.6	129.8	76.46	76.18
730.8	155.7	141.7	130.4	76.4	75.97
731	156.8	142.7	131.1	76.31	75.85
731.2	158	143.5	131.8	76.1	75.7
731.4	159.3	144.5	132.6	75.99	75.55
731.6	160.5	145.3	133.3	75.88	75.51
731.8	161.7	146.5	134	75.72	75.28
732	162.8	147.5	134.7	75.6	75.23
732.2	163.9	148.4	135.5	75.38	74.95
732.4	164.9	149.4	136.2	75.19	74.82
732.6	166	150.2	136.9	74.99	74.48
732.8	167.2	150.9	137.8	74.83	74.23
733	168.4	151.7	138.4	74.55	74
733.2	169.6	152.5	139.1	74.44	73.85
733.4	170.5	153.4	139.9	74.33	73.77
733.6	171.7	154.4	140.7	74.17	73.6
733.8	172.9	155.3	141.2	74.19	73.45
734	173.9	156	141.8	74.07	73.19
734.2	174.9	156.7	142.5	73.82	72.92
734.4	175.8	157.7	143.2	73.68	72.77
734.6	177	158.6	143.6	73.47	72.59
734.8	178.1	159.4	144.3	73.31	72.41
735	179.2	160.2	145	73.09	72.24
735.2	180.3	161	145.6	72.94	72.01
735.4	181.4	161.7	146.2	72.81	71.9
735.6	182.3	162.6	146.9	72.65	71.62
735.8	183.2	163.4	147.4	72.36	71.46
736	184.3	164.1	148	72.34	71.34
736.2	185.2	164.8	148.5	72.18	71.16
736.4	186.1	165.7	149	72.04	71.06
736.6	187.1	166.8	149.7	71.94	70.88
736.8	188.1	167.4	150.2	71.75	70.66
737	189.3	168.2	150.8	71.49	70.52
737.2	190.2	169.1	151.4	71.31	70.29
737.4	191	169.9	151.8	71.03	70.22
737.6	192.2	170.8	152.2	70.91	70.03
737.8	193.2	171.7	152.9	70.82	69.89
738	194.3	172.4	153.3	70.69	69.72
738.2	195.2	173.1	153.8	70.5	69.4
738.4	196.2	174	154.4	70.45	69.19
738.6	197.3	174.6	154.8	70.29	68.89
738.8	198.2	175.1	155.3	70.13	68.69
739	198.9	175.7	155.6	70	68.58
739.2	199.6	176.2	156.2	69.87	68.32
739.4	200.6	176.8	156.8	69.63	68.12
739.6	201.5	177.4	157.2	69.31	67.96
739.8	202.2	177.9	157.7	69.19	67.81
740	203.1	178.5	158	69.11	67.6
740.2	204	179.2	158.4	68.95	67.45
740.4	204.6	179.6	158.7	68.74	67.23
740.6	205.1	180.1	159.1	68.59	67.17
740.8	205.7	180.7	159.8	68.49	66.98
741	206.3	181.4	160.1	68.2	66.73
741.2	206.9	181.8	160.5	68.04	66.55
741.4	207.6	182.3	160.8	67.87	66.36
741.6	208.4	182.9	160.9	67.61	66.18
741.8	209.2	183.5	161.3	67.46	65.92
742	210.1	184	161.6	67.28	65.73
742.2	210.6	184.5	162	67.2	65.53
742.4	211.3	184.7	162.2	67.15	65.37
742.6	212.1	184.9	162.4	67.01	65.17
742.8	212.6	185.4	162.8	66.83	65.12
743	213.3	185.8	163.1	66.71	64.91
743.2	214.1	186.1	163.4	66.53	64.71
743.4	214.5	186.5	163.4	66.29	64.54
743.6	214.9	186.9	163.6	66.04	64.25
743.8	215.3	187.2	164	65.87	64.05
744	215.8	187.6	164.2	65.67	63.92
744.2	216.6	187.7	164.4	65.44	63.71
744.4	216.9	188.2	164.7	65.12	63.47
744.6	217.2	188.5	164.8	64.91	63.36
744.8	217.8	188.8	165	64.78	63.21
745	218.2	189	165	64.48	63.01
745.2	218.5	189.2	165.1	64.26	62.76
745.4	219	189.4	165.2	64.1	62.49
745.6	219.4	189.9	165.4	63.87	62.21
745.8	219.8	190.3	165.5	63.73	61.95
746	220.2	190.6	165.5	63.5	61.7
746.2	220.4	190.9	165.5	63.32	61.54
746.4	220.8	191	165.6	63.13	61.4
746.6	221.2	191.2	165.6	62.95	61.2
746.8	221.5	191.4	165.5	62.7	61.01
747	221.8	191.5	165.5	62.48	60.74
747.2	222.1	191.7	165.5	62.27	60.61
747.4	222.1	191.5	165.4	62.15	60.34
747.6	222.2	191.8	165.4	61.94	60.14
747.8	222.3	191.9	165.6	61.74	59.9
748	222.5	191.9	165.4	61.55	59.69
748.2	222.7	191.9	165.6	61.39	59.43
748.4	223	191.9	165.5	61.13	59.28
748.6	223	191.8	165.4	60.93	59.04
748.8	223.1	191.8	165.2	60.74	58.74
749	223.2	191.8	165.1	60.58	58.5
749.2	223.4	191.8	165.1	60.37	58.31
749.4	223.4	191.8	164.9	60.16	58.09
749.6	223.7	191.6	164.9	59.97	57.82
749.8	223.7	191.6	164.9	59.87	57.6
750	223.6	191.4	164.8	59.65	57.35
750.2	223.6	191.3	164.5	59.44	57.19
750.4	223.7	191.1	164.3	59.25	57.01
750.6	223.7	191	164.1	59.02	56.76
750.8	223.4	191.1	164	58.82	56.65
751	223.2	191.2	163.8	58.64	56.4
751.2	223.1	190.9	163.7	58.4	56.11
751.4	223	190.5	163.5	58.15	55.86
751.6	222.8	190.6	163.3	57.89	55.62
751.8	222.7	190.2	162.9	57.66	55.41
752	222.5	189.9	162.6	57.51	55.21
752.2	222.6	189.7	162.5	57.32	55.01
752.4	222.5	189.4	162.3	57.09	54.94
752.6	222.3	189	162	56.85	54.69
752.8	222	188.8	161.8	56.64	54.41
753	221.8	188.4	161.6	56.46	54.25
753.2	221.8	188.3	161.2	56.29	54
753.4	221.6	187.8	160.8	56.07	53.83
753.6	221.3	187.5	160.7	55.89	53.59
753.8	221	187.1	160.5	55.66	53.44
754	220.6	186.7	160.1	55.38	53.37
754.2	220	186.4	159.8	55.12	53.15
754.4	219.7	186	159.2	54.89	52.89
754.6	219.6	185.3	158.9	54.69	52.67
754.8	219.2	184.9	158.6	54.53	52.49
755	218.9	184.6	158.1	54.27	52.21
755.2	218.5	184.1	157.7	54.11	51.92
755.4	218.1	183.7	157.2	53.83	51.7
755.6	217.9	183.3	156.8	53.67	51.53
755.8	217.4	182.9	156.3	53.45	51.25
756	216.9	182.5	155.9	53.18	51.05
756.2	216.5	181.9	155.3	52.99	50.87
756.4	216.2	181.3	154.9	52.81	50.71
756.6	215.7	180.9	154.5	52.58	50.5
756.8	215.2	180.5	154	52.31	50.31
757	214.6	180	153.6	52.02	50.1
757.2	214.1	179.5	153.1	51.82	49.88
757.4	213.6	178.9	152.7	51.54	49.67
757.6	213.4	178.3	152.3	51.39	49.46
757.8	212.8	177.9	151.8	51.05	49.21
758	212.4	177.4	151.5	50.87	49.1
758.2	211.7	176.9	151.1	50.56	48.87
758.4	211.2	176.3	150.5	50.33	48.64
758.6	210.5	175.9	149.9	50.06	48.39
758.8	209.9	175.4	149.3	49.83	48.15
759	209.1	174.6	148.7	49.58	47.94
759.2	208.5	174.2	148.2	49.38	47.76
759.4	207.9	173.7	147.6	49.17	47.5
759.6	207.2	173.3	147	48.9	47.33
759.8	206.6	172.8	146.7	48.63	47.18
760	205.8	172.1	146.2	48.38	46.96
760.2	205.2	171.4	145.8	48.16	46.71
760.4	204.5	170.5	145.2	47.93	46.54
760.6	203.7	169.9	144.4	47.66	46.28
760.8	202.9	169.3	143.7	47.55	46.05
761	202.3	168.7	143.3	47.36	45.84
761.2	201.5	168	142.6	47.12	45.66
761.4	200.8	167.2	141.9	46.94	45.42
761.6	200.1	166.6	141.3	46.69	45.17
761.8	199.5	165.8	140.8	46.43	45
762	198.8	165.2	140.2	46.22	44.8
762.2	198	164.4	139.7	46.03	44.51
762.4	197.2	163.9	139.1	45.8	44.4
762.6	196.2	163.1	138.5	45.52	44.12
762.8	195.5	162.5	137.8	45.29	43.97
763	194.6	161.8	137.2	45.04	43.68
763.2	194.1	161.1	136.5	44.87	43.43
763.4	193.2	160.3	135.8	44.66	43.23
763.6	192.5	159.5	135.2	44.46	43.03
763.8	191.7	158.9	134.5	44.28	42.77
764	190.9	158.2	133.8	44.04	42.55
764.2	189.9	157.6	133.3	43.84	42.45
764.4	189.2	156.8	132.7	43.7	42.21
764.6	188.4	156.1	132	43.45	41.93
764.8	187.4	155.3	131.3	43.26	41.68
765	186.6	154.6	130.7	42.95	41.47
765.2	185.8	153.7	130	42.72	41.15
765.4	184.8	153	129.4	42.46	40.93
765.6	184	152.3	128.8	42.32	40.72
765.8	183.2	151.5	128.1	42.14	40.42
766	182.2	150.9	127.4	41.93	40.15
766.2	181.3	150.1	126.8	41.7	39.96
766.4	180.5	149.3	126.1	41.51	39.75
766.6	179.5	148.4	125.4	41.29	39.59
766.8	178.7	147.5	124.7	41.17	39.46
767	177.8	146.9	124.1	40.88	39.29
767.2	177	146.1	123.4	40.67	39.09
767.4	176.1	145.4	122.7	40.47	38.88
767.6	175.1	144.6	122.1	40.25	38.65
767.8	174.2	143.8	121.5	40.09	38.4
768	173.2	143	120.9	39.81	38.17
768.2	172.4	142.1	120.3	39.62	38.01
768.4	171.5	141.4	119.6	39.35	37.83
768.6	170.5	140.5	118.8	39.2	37.61
768.8	169.7	139.7	118	39.02	37.38
769	168.8	138.9	117.3	38.85	37.2
769.2	167.8	138.1	116.6	38.63	37.09
769.4	166.9	137.3	115.9	38.42	36.87
769.6	165.9	136.6	115.2	38.22	36.61
769.8	165	135.8	114.5	37.93	36.32
770	164.1	135	113.9	37.7	36.18
770.2	163.2	134.1	113.4	37.49	35.94
770.4	162.4	133.4	112.7	37.25	35.82
770.6	161.4	132.6	112	37.14	35.61
770.8	160.4	131.8	111.4	36.97	35.37
771	159.4	131.2	110.7	36.69	35.2
771.2	158.4	130.4	110	36.59	35.07
771.4	157.5	129.7	109.3	36.4	34.88
771.6	156.4	128.8	108.5	36.23	34.61
771.8	155.6	128.2	107.8	36.06	34.46
772	154.8	127.4	107.2	35.89	34.34
772.2	153.8	126.6	106.4	35.65	34.25
772.4	152.8	125.8	105.9	35.45	34.1
772.6	152	125	105.2	35.28	33.97
772.8	151.1	124.3	104.6	35.08	33.81
773	150	123.7	103.9	34.85	33.57
773.2	149.1	122.8	103.2	34.7	33.36
773.4	148.3	122	102.6	34.45	33.15
773.6	147.3	121.3	101.9	34.22	32.92
773.8	146.5	120.7	101.2	34.03	32.76
774	145.5	119.8	100.6	33.83	32.61
774.2	144.7	119.2	99.85	33.69	32.48
774.4	143.8	118.5	99.17	33.54	32.31
774.6	142.9	117.7	98.5	33.34	32.1
774.8	141.9	117	97.82	33.14	31.9
775	141	116.1	97.26	32.94	31.69
775.2	140	115.5	96.78	32.78	31.51
775.4	139	114.8	96.07	32.55	31.36
775.6	138.1	114.1	95.45	32.35	31.2
775.8	137.2	113.5	94.8	32.21	31.04
776	136.5	112.8	94.19	32.05	30.85
776.2	135.6	112.1	93.63	31.91	30.73
776.4	134.8	111.4	92.91	31.76	30.63
776.6	133.9	110.7	92.42	31.53	30.46
776.8	133.1	109.9	91.76	31.35	30.3
777	132.3	109.3	91.23	31.19	30.15
777.2	131.3	108.6	90.66	31.03	30.01
777.4	130.4	107.9	90.17	30.88	29.81
777.6	129.7	107.3	89.48	30.67	29.66
777.8	128.8	106.5	88.94	30.52	29.48
778	127.9	105.9	88.33	30.34	29.33
778.2	127.1	105.3	87.76	30.18	29.17
778.4	126.2	104.5	87.23	29.96	28.96
778.6	125.4	103.8	86.78	29.83	28.93
778.8	124.5	103.1	86.22	29.65	28.78
779	123.8	102.4	85.67	29.55	28.62
779.2	123	101.7	85.23	29.42	28.49
779.4	122.2	100.9	84.81	29.22	28.4
779.6	121.5	100.2	84.25	29.14	28.32
779.8	120.8	99.77	83.81	29.02	28.2
780	120	99.13	83.25	28.85	28.07
780.2	119.2	98.56	82.72	28.67	27.86
780.4	118.5	97.8	82.3	28.6	27.7
780.6	117.7	97.09	81.71	28.45	27.57
780.8	116.9	96.38	81.29	28.32	27.47
781	116.1	95.67	80.77	28.24	27.32
781.2	115.4	95.16	80.21	28.1	27.26
781.4	114.7	94.56	79.68	27.91	27.14
781.6	114	93.98	79.11	27.82	27.04
781.8	113.3	93.31	78.55	27.65	26.87
782	112.6	92.67	78.12	27.53	26.71
782.2	111.8	92.19	77.64	27.32	26.66
782.4	111.1	91.57	77.07	27.21	26.55
782.6	110.5	91.01	76.6	27.11	26.44
782.8	109.7	90.49	76.03	26.98	26.34
783	109	89.93	75.49	26.89	26.21
783.2	108.3	89.44	75.04	26.73	26.1
783.4	107.7	88.81	74.58	26.56	25.95
783.6	107.1	88.14	74.07	26.41	25.8
783.8	106.3	87.58	73.67	26.29	25.68
784	105.6	87.02	73.16	26.2	25.56
784.2	105	86.37	72.74	26.06	25.38
784.4	104.4	85.74	72.3	25.95	25.33
784.6	103.6	85.26	71.88	25.83	25.18
784.8	102.9	84.67	71.41	25.69	25.04
785	102.3	84.15	70.92	25.6	24.97
785.2	101.6	83.69	70.58	25.46	24.82
785.4	100.9	83.19	70.14	25.34	24.69
785.6	100.4	82.63	69.71	25.22	24.56
785.8	99.73	82.07	69.26	25.07	24.43
786	99.12	81.53	68.87	24.95	24.36
786.2	98.47	81.06	68.45	24.87	24.31
786.4	97.86	80.56	68.08	24.78	24.23
786.6	97.26	80.08	67.77	24.61	24.11
786.8	96.68	79.6	67.27	24.5	23.98
787	96.07	79.16	66.86	24.43	23.87
787.2	95.52	78.67	66.49	24.34	23.69
787.4	95.14	78.23	66.12	24.22	23.54
787.6	94.6	77.79	65.65	24.15	23.38
787.8	94.07	77.3	65.28	24	23.21
788	93.44	76.8	64.95	23.87	23.19
788.2	92.89	76.39	64.57	23.75	23.09
788.4	92.36	75.95	64.23	23.59	22.95
788.6	91.75	75.5	63.86	23.53	22.85
788.8	91.16	75.08	63.55	23.43	22.73
789	90.67	74.58	63.16	23.32	22.68
789.2	90.16	74.19	62.91	23.23	22.59
789.4	89.63	73.78	62.56	23.17	22.51
789.6	89.24	73.35	62.17	23.01	22.42
789.8	88.7	72.82	61.83	22.9	22.29
790	88.32	72.41	61.51	22.81	22.22
790.2	87.94	71.95	61.16	22.75	22.15
790.4	87.43	71.58	60.81	22.63	22.1
790.6	86.9	71.21	60.46	22.53	22
790.8	86.48	70.73	60.1	22.42	21.93
791	85.86	70.45	59.73	22.35	21.9
791.2	85.45	70.03	59.43	22.23	21.78
791.4	84.96	69.63	59.2	22.17	21.76
791.6	84.41	69.26	58.87	22.12	21.66
791.8	83.97	68.91	58.56	21.97	21.52
792	83.56	68.67	58.28	21.9	21.45
792.2	83.1	68.35	58.02	21.78	21.4
792.4	82.68	67.95	57.7	21.71	21.32
792.6	82.23	67.57	57.54	21.6	21.22
792.8	81.87	67.2	57.28	21.53	21.18
793	81.44	66.81	57.01	21.44	21.1
793.2	80.98	66.46	56.74	21.4	21.03
793.4	80.64	66.25	56.55	21.35	20.94
793.6	80.33	65.9	56.33	21.25	20.88
793.8	79.82	65.5	56.02	21.17	20.84
794	79.33	65.16	55.79	21.08	20.72
794.2	78.94	64.8	55.49	20.98	20.64
794.4	78.69	64.34	55.24	20.88	20.53
794.6	78.28	64.02	55.08	20.79	20.49
794.8	77.87	63.63	54.84	20.73	20.42
795	77.45	63.39	54.58	20.64	20.3
795.2	77.01	63.19	54.39	20.59	20.2
795.4	76.64	62.89	54.1	20.48	20.11
795.6	76.32	62.67	53.78	20.38	20.06
795.8	75.99	62.43	53.52	20.3	19.93
796	75.64	62.2	53.27	20.24	19.89
796.2	75.34	61.85	53.09	20.19	19.84
796.4	74.95	61.61	52.9	20.09	19.78
796.6	74.64	61.17	52.62	20	19.71
796.8	74.26	60.91	52.35	19.94	19.61
797	73.85	60.73	52.11	19.87	19.51
797.2	73.58	60.44	51.91	19.84	19.42
797.4	73.21	60.14	51.64	19.78	19.31
797.6	72.81	59.87	51.42	19.7	19.29
797.8	72.47	59.6	51.24	19.63	19.24
798	72.28	59.24	51.05	19.56	19.2
798.2	71.97	58.96	50.77	19.53	19.19
798.4	71.69	58.69	50.54	19.45	19.13
798.6	71.47	58.4	50.31	19.4	19.1
798.8	71.12	58.11	50.15	19.38	19.07
799	70.81	57.82	49.98	19.29	19.01
799.2	70.47	57.6	49.77	19.21	18.95
799.4	70.13	57.38	49.52	19.17	18.89
799.6	69.77	57.1	49.34	19.14	18.83
799.8	69.41	56.91	49.09	19.07	18.79
800	69.17	56.75	48.94	19.03	18.72
800.2	68.94	56.53	48.74	18.93	18.69
800.4	68.62	56.24	48.47	18.87	18.58
800.6	68.37	56.02	48.26	18.81	18.53
800.8	68.07	55.84	48.09	18.82	18.48
801	67.77	55.63	47.82	18.75	18.39
801.2	67.56	55.42	47.63	18.7	18.35
801.4	67.33	55.17	47.42	18.59	18.31
801.6	67.12	54.97	47.26	18.54	18.22
801.8	66.84	54.78	47.08	18.51	18.18
802	66.59	54.61	46.97	18.41	18.21
802.2	66.29	54.43	46.82	18.46	18.11
802.4	65.97	54.23	46.64	18.4	18.04
802.6	65.75	54.06	46.58	18.35	17.95
802.8	65.62	53.91	46.37	18.31	17.88
803	65.43	53.77	46.28	18.25	17.86
803.2	65.18	53.58	46.22	18.18	17.82
803.4	65	53.35	46.08	18.12	17.77
803.6	64.69	53.18	45.96	18.05	17.73
803.8	64.51	52.97	45.79	18.03	17.7
804	64.36	52.91	45.63	18.06	17.65
804.2	64.1	52.73	45.53	17.99	17.6
804.4	63.83	52.56	45.36	17.94	17.52
804.6	63.61	52.45	45.23	17.94	17.47
804.8	63.4	52.25	45.04	17.86	17.44
805	63.15	52.17	44.92	17.83	17.41
805.2	62.93	51.95	44.79	17.76	17.39
805.4	62.73	51.87	44.7	17.71	17.37
805.6	62.51	51.72	44.63	17.64	17.32
805.8	62.32	51.49	44.57	17.6	17.25
806	62.04	51.28	44.5	17.51	17.18
806.2	61.9	51.11	44.41	17.45	17.17
806.4	61.57	50.97	44.34	17.39	17.09
806.6	61.35	50.8	44.27	17.32	17.11
806.8	61.1	50.71	44.1	17.25	17.1
807	60.86	50.59	44.01	17.2	17.1
807.2	60.68	50.47	43.79	17.22	16.99
807.4	60.43	50.26	43.64	17.19	16.96
807.6	60.24	50.09	43.56	17.17	16.99
807.8	60.01	49.97	43.43	17.14	16.97
808	59.88	49.91	43.42	17.07	16.88
808.2	59.62	49.7	43.33	17.03	16.83
808.4	59.38	49.61	43.15	16.99	16.74
808.6	59.14	49.47	43.07	16.99	16.7
808.8	59.01	49.27	42.88	16.97	16.67
809	58.78	49.15	42.68	17	16.59
809.2	58.52	49.11	42.41	16.97	16.54
809.4	58.31	48.9	42.28	16.92	16.48
809.6	58.14	48.73	42.13	16.86	16.46
809.8	57.84	48.54	42.05	16.86	16.42
810	57.69	48.44	41.95	16.85	16.37
810.2	57.55	48.25	41.85	16.77	16.34
810.4	57.35	48.03	41.73	16.75	16.28
810.6	57.21	47.89	41.6	16.65	16.25
810.8	57.03	47.79	41.53	16.67	16.22
811	56.95	47.67	41.44	16.61	16.2
811.2	56.8	47.61	41.28	16.57	16.16
811.4	56.67	47.5	41.16	16.5	16.13
811.6	56.48	47.34	41.04	16.49	16.04
811.8	56.34	47.17	40.89	16.48	16.02
812	56.19	47.04	40.77	16.42	15.96
812.2	56	46.86	40.62	16.35	15.88
812.4	55.91	46.72	40.5	16.24	15.86
812.6	55.65	46.61	40.32	16.25	15.8
812.8	55.42	46.48	40.23	16.17	15.77
813	55.38	46.36	40.16	16.12	15.72
813.2	55.17	46.39	40.02	16.13	15.68
813.4	54.95	46.29	39.9	16.14	15.66
813.6	54.75	46.2	39.81	16.16	15.59
813.8	54.69	46.05	39.72	16.07	15.56
814	54.56	45.92	39.52	16.05	15.52
814.2	54.48	45.79	39.47	16.03	15.48
814.4	54.32	45.63	39.3	15.97	15.46
814.6	54.18	45.53	39.16	15.94	15.44
814.8	54.05	45.37	39.07	15.87	15.35
815	53.92	45.24	38.96	15.87	15.36
815.2	53.75	45.15	38.88	15.85	15.35
815.4	53.62	45	38.71	15.77	15.29
815.6	53.41	44.81	38.53	15.77	15.23
815.8	53.28	44.69	38.39	15.74	15.21
816	53.17	44.6	38.31	15.71	15.16
816.2	52.99	44.45	38.19	15.69	15.15
816.4	52.89	44.24	38.07	15.6	15.11
816.6	52.68	44.16	38.04	15.54	15.09
816.8	52.52	44.05	37.93	15.49	15.1
817	52.45	43.97	37.78	15.44	15.1
817.2	52.24	43.83	37.68	15.41	15.11
817.4	52.13	43.71	37.51	15.34	15.11
817.6	52	43.48	37.38	15.26	15.04
817.8	51.83	43.32	37.25	15.16	15.02
818	51.74	43.31	37.13	15.15	15.02
818.2	51.58	43.1	36.96	15.13	14.96
818.4	51.38	42.93	36.83	15.1	14.94
818.6	51.3	42.79	36.71	15.12	14.94
818.8	51.12	42.7	36.56	15.12	14.93
819	50.93	42.67	36.52	15.09	14.9
819.2	50.73	42.55	36.34	15.05	14.92
819.4	50.56	42.47	36.21	15.03	14.9
819.6	50.45	42.32	36.05	15.04	14.85
819.8	50.27	42.19	35.99	15.04	14.77
820	50.12	42.11	35.94	14.99	14.69
820.2	49.94	41.95	35.89	14.92	14.64
820.4	49.82	41.88	35.85	14.88	14.65
820.6	49.74	41.72	35.81	14.79	14.58
820.8	49.57	41.61	35.75	14.75	14.58
821	49.36	41.51	35.63	14.73	14.53
821.2	49.25	41.33	35.54	14.69	14.48
821.4	49.12	41.16	35.4	14.63	14.44
821.6	48.93	41.12	35.36	14.63	14.35
821.8	48.74	41	35.23	14.56	14.33
822	48.6	40.86	35.09	14.54	14.29
822.2	48.46	40.73	34.97	14.48	14.26
822.4	48.42	40.49	34.92	14.47	14.2
822.6	48.32	40.39	34.85	14.44	14.12
822.8	48.15	40.31	34.7	14.4	14.17
823	47.95	40.17	34.61	14.35	14.16
823.2	47.84	40.03	34.5	14.29	14.09
823.4	47.65	39.92	34.43	14.25	14.09
823.6	47.45	39.75	34.42	14.18	14.09
823.8	47.3	39.57	34.19	14.11	14.03
824	47.13	39.42	34.08	14.1	13.98
824.2	46.92	39.29	33.96	14.05	13.9
824.4	46.81	39.19	33.86	14.06	13.85
824.6	46.7	39.05	33.77	14.07	13.82
824.8	46.58	38.99	33.63	14.04	13.81
825	46.44	38.86	33.56	14.03	13.74
825.2	46.24	38.68	33.43	14.01	13.75
825.4	46.09	38.51	33.24	14.01	13.64
825.6	45.91	38.47	33.07	14.01	13.57
825.8	45.73	38.31	32.95	13.97	13.51
826	45.56	38.22	32.88	13.98	13.51
826.2	45.49	38.11	32.86	13.93	13.46
826.4	45.27	37.97	32.72	13.97	13.38
826.6	45.18	37.78	32.58	13.96	13.35
826.8	45.05	37.7	32.47	13.97	13.35
827	44.79	37.65	32.33	13.92	13.29
827.2	44.67	37.52	32.14	13.86	13.28
827.4	44.45	37.45	32.03	13.81	13.24
827.6	44.33	37.32	31.92	13.81	13.2
827.8	44.19	37.24	31.8	13.76	13.18
828	44.07	37.11	31.64	13.74	13.16
828.2	43.94	36.93	31.49	13.68	13.12
828.4	43.79	36.81	31.3	13.67	13.14
828.6	43.57	36.67	31.17	13.64	13.11
828.8	43.42	36.55	31.03	13.6	13.08
829	43.22	36.45	30.96	13.59	13.09
829.2	43.03	36.32	30.84	13.54	13.08
829.4	42.8	36.17	30.76	13.55	13.05
829.6	42.61	35.98	30.74	13.51	13.02
829.8	42.39	35.82	30.67	13.44	12.93
830	42.19	35.7	30.54	13.38	12.89
830.2	42.06	35.58	30.48	13.35	12.85
830.4	41.86	35.42	30.4	13.26	12.83
830.6	41.66	35.3	30.26	13.15	12.75
830.8	41.44	35.13	30.14	13.07	12.71
831	41.21	34.96	30	13.04	12.7
831.2	41.07	34.86	29.84	13	12.67
831.4	40.93	34.67	29.67	13	12.61
831.6	40.76	34.51	29.52	12.91	12.58
831.8	40.51	34.31	29.48	12.86	12.52
832	40.33	34.13	29.39	12.82	12.5
832.2	40.13	33.92	29.23	12.79	12.45
832.4	39.9	33.74	29.08	12.72	12.41
832.6	39.67	33.61	28.89	12.66	12.34
832.8	39.44	33.48	28.75	12.63	12.28
833	39.33	33.33	28.6	12.59	12.23
833.2	39.18	33.1	28.44	12.59	12.17
833.4	38.98	32.93	28.32	12.56	12.18
833.6	38.79	32.75	28.17	12.53	12.14
833.8	38.67	32.66	28.03	12.48	12.05
834	38.52	32.46	27.85	12.46	11.99
834.2	38.35	32.34	27.7	12.42	11.96
834.4	38.21	32.22	27.55	12.35	11.89
834.6	37.98	31.97	27.38	12.27	11.85
834.8	37.8	31.92	27.23	12.21	11.78
835	37.52	31.72	27.09	12.12	11.69
835.2	37.32	31.52	26.95	12.05	11.66
835.4	37.18	31.31	26.77	12.02	11.56
835.6	36.96	31.17	26.59	11.96	11.54
835.8	36.79	31	26.49	11.92	11.51
836	36.64	30.79	26.34	11.87	11.46
836.2	36.38	30.6	26.17	11.83	11.4
836.4	36.24	30.46	26.04	11.83	11.35
836.6	35.99	30.26	25.91	11.78	11.35
836.8	35.85	30.15	25.82	11.7	11.33
837	35.63	29.93	25.65	11.67	11.26
837.2	35.46	29.73	25.46	11.6	11.2
837.4	35.31	29.57	25.31	11.56	11.14
837.6	35.03	29.43	25.14	11.51	11.09
837.8	34.82	29.25	24.95	11.44	11.04
838	34.59	29.06	24.81	11.4	11
838.2	34.34	28.83	24.64	11.33	10.97
838.4	34.15	28.63	24.55	11.28	10.9
838.6	33.85	28.53	24.43	11.22	10.86
838.8	33.65	28.36	24.29	11.16	10.85
839	33.51	28.21	24.18	11.08	10.79
839.2	33.33	27.97	24.04	11	10.71
839.4	33.12	27.72	23.89	10.93	10.65
839.6	32.86	27.49	23.72	10.86	10.61
839.8	32.65	27.29	23.56	10.79	10.52
840	32.44	27.14	23.43	10.75	10.42
840.2	32.26	26.96	23.26	10.69	10.41
840.4	31.98	26.74	23.16	10.62	10.31
840.6	31.81	26.61	23.03	10.54	10.25
840.8	31.55	26.4	22.88	10.51	10.17
841	31.35	26.24	22.74	10.45	10.1
841.2	31.08	26.07	22.58	10.39	10.05
841.4	30.93	25.89	22.43	10.29	10.01
841.6	30.75	25.76	22.31	10.24	9.932
841.8	30.57	25.58	22.19	10.16	9.903
842	30.31	25.39	22.02	10.09	9.858
842.2	30.09	25.2	21.87	10.04	9.848
842.4	29.83	25.04	21.72	9.992	9.79
842.6	29.59	24.83	21.58	9.938	9.711
842.8	29.35	24.65	21.36	9.845	9.664
843	29.09	24.45	21.23	9.809	9.564
843.2	28.92	24.29	21.08	9.778	9.506
843.4	28.75	24.15	20.93	9.722	9.439
843.6	28.53	23.99	20.77	9.671	9.369
843.8	28.33	23.89	20.61	9.646	9.318
844	28.11	23.71	20.48	9.559	9.277
844.2	27.88	23.5	20.36	9.507	9.232
844.4	27.67	23.33	20.19	9.421	9.17
844.6	27.43	23.16	20.05	9.355	9.115
844.8	27.2	23	19.91	9.266	9.051
845	26.97	22.79	19.76	9.189	8.972
845.2	26.74	22.62	19.62	9.125	8.897
845.4	26.58	22.42	19.46	9.092	8.86
845.6	26.35	22.31	19.31	9.014	8.814
845.8	26.16	22.13	19.14	8.963	8.732
846	25.98	21.93	18.99	8.908	8.671
846.2	25.73	21.74	18.82	8.861	8.635
846.4	25.5	21.54	18.69	8.821	8.601
846.6	25.32	21.36	18.52	8.749	8.555
846.8	25.07	21.15	18.37	8.699	8.493
847	24.9	20.96	18.25	8.657	8.444
847.2	24.64	20.78	18.09	8.565	8.402
847.4	24.37	20.58	17.93	8.474	8.328
847.6	24.18	20.4	17.79	8.427	8.27
847.8	23.98	20.19	17.65	8.355	8.224
848	23.78	20.03	17.5	8.288	8.178
848.2	23.57	19.88	17.35	8.228	8.126
848.4	23.32	19.77	17.2	8.161	8.065
848.6	23.09	19.59	17.06	8.097	7.981
848.8	22.88	19.45	16.89	8.058	7.914
849	22.67	19.28	16.78	7.992	7.881
849.2	22.44	19.1	16.65	7.937	7.826
849.4	22.21	18.91	16.48	7.903	7.78
849.6	22.05	18.71	16.32	7.865	7.713
849.8	21.85	18.55	16.2	7.803	7.654
850	21.69	18.41	16.04	7.749	7.599
850.2	21.47	18.23	15.89	7.683	7.551
850.4	21.26	18.04	15.72	7.626	7.513
850.6	21.05	17.89	15.57	7.564	7.456
850.8	20.86	17.73	15.45	7.478	7.397
851	20.65	17.53	15.33	7.382	7.311
851.2	20.5	17.36	15.21	7.3	7.279
851.4	20.32	17.21	15.07	7.246	7.272
851.6	20.12	17.06	14.93	7.211	7.218
851.8	19.92	16.96	14.79	7.143	7.189
852	19.72	16.79	14.66	7.129	7.124
852.2	19.51	16.65	14.53	7.068	7.044
852.4	19.35	16.49	14.43	7.011	6.992
852.6	19.17	16.32	14.31	6.989	6.947
852.8	18.99	16.14	14.17	6.962	6.913
853	18.81	15.98	14.06	6.926	6.85
853.2	18.62	15.8	13.91	6.878	6.781
853.4	18.42	15.65	13.77	6.836	6.758
853.6	18.23	15.46	13.62	6.81	6.722
853.8	18.02	15.32	13.5	6.754	6.685
854	17.88	15.16	13.36	6.694	6.607
854.2	17.69	15.01	13.22	6.662	6.556
854.4	17.51	14.9	13.08	6.602	6.517
854.6	17.35	14.76	13.01	6.55	6.479
854.8	17.15	14.6	12.89	6.499	6.391
855	16.99	14.43	12.74	6.478	6.348
855.2	16.81	14.32	12.64	6.408	6.304
855.4	16.65	14.23	12.54	6.357	6.24
855.6	16.48	14.1	12.4	6.342	6.179
855.8	16.31	13.96	12.26	6.294	6.144
856	16.13	13.82	12.13	6.261	6.083
856.2	15.95	13.66	12	6.209	6.027
856.4	15.82	13.52	11.87	6.131	5.98
856.6	15.64	13.37	11.77	6.121	5.97
856.8	15.45	13.22	11.7	6.07	5.917
857	15.29	13.1	11.54	6.018	5.868
857.2	15.12	13	11.46	5.984	5.808
857.4	14.92	12.85	11.33	5.96	5.746
857.6	14.75	12.73	11.2	5.899	5.718
857.8	14.59	12.58	11.09	5.859	5.664
858	14.47	12.46	10.99	5.814	5.612
858.2	14.29	12.31	10.86	5.761	5.557
858.4	14.15	12.18	10.72	5.715	5.52
858.6	13.98	12.05	10.58	5.679	5.455
858.8	13.83	11.9	10.49	5.632	5.403
859	13.68	11.75	10.39	5.6	5.382
859.2	13.54	11.6	10.27	5.551	5.342
859.4	13.39	11.5	10.17	5.5	5.3
859.6	13.24	11.38	10.07	5.446	5.277
859.8	13.07	11.24	9.952	5.388	5.26
860	12.93	11.1	9.839	5.363	5.215
860.2	12.81	10.99	9.722	5.313	5.19
860.4	12.67	10.87	9.626	5.268	5.183
860.6	12.49	10.76	9.537	5.218	5.151
860.8	12.33	10.66	9.423	5.158	5.103
861	12.2	10.53	9.34	5.11	5.064
861.2	12.05	10.39	9.253	5.07	5.041
861.4	11.91	10.26	9.173	5.03	5.002
861.6	11.75	10.19	9.073	5.019	4.941
861.8	11.62	10.12	8.977	4.99	4.903
862	11.47	10.01	8.883	4.957	4.871
862.2	11.36	9.906	8.792	4.912	4.83
862.4	11.24	9.778	8.689	4.862	4.839
862.6	11.1	9.707	8.587	4.812	4.796
862.8	10.95	9.575	8.467	4.771	4.757
863	10.78	9.477	8.397	4.757	4.7
863.2	10.65	9.372	8.307	4.714	4.681
863.4	10.52	9.256	8.218	4.659	4.632
863.6	10.42	9.137	8.113	4.637	4.597
863.8	10.29	9.063	8.019	4.602	4.573
864	10.15	8.937	7.894	4.576	4.518
864.2	10.05	8.83	7.817	4.549	4.469
864.4	9.927	8.728	7.722	4.519	4.411
864.6	9.813	8.637	7.642	4.475	4.369
864.8	9.693	8.541	7.539	4.43	4.339
865	9.583	8.438	7.45	4.417	4.301
865.2	9.464	8.331	7.372	4.376	4.297
865.4	9.365	8.251	7.31	4.34	4.275
865.6	9.234	8.165	7.237	4.336	4.275
865.8	9.14	8.095	7.151	4.293	4.242
866	9.033	7.996	7.087	4.24	4.222
866.2	8.919	7.903	7.014	4.204	4.192
866.4	8.805	7.802	6.945	4.208	4.153
866.6	8.698	7.725	6.888	4.186	4.114
866.8	8.588	7.637	6.816	4.165	4.087
867	8.51	7.57	6.754	4.144	4.067
867.2	8.416	7.503	6.69	4.12	4.023
867.4	8.312	7.425	6.599	4.1	3.997
867.6	8.208	7.334	6.522	4.085	3.968
867.8	8.097	7.262	6.481	4.08	3.96
868	8.037	7.16	6.416	4.052	3.928
868.2	7.952	7.065	6.353	3.998	3.892
868.4	7.882	6.98	6.274	3.975	3.842
868.6	7.779	6.914	6.181	3.953	3.811
868.8	7.689	6.816	6.114	3.922	3.777
869	7.584	6.736	6.048	3.901	3.76
869.2	7.498	6.672	5.977	3.87	3.741
869.4	7.431	6.628	5.914	3.835	3.717
869.6	7.346	6.563	5.867	3.824	3.712
869.8	7.25	6.507	5.796	3.785	3.699
870	7.161	6.415	5.751	3.758	3.662
870.2	7.088	6.366	5.694	3.723	3.643
870.4	6.986	6.314	5.662	3.696	3.635
870.6	6.905	6.257	5.604	3.671	3.621
870.8	6.834	6.188	5.573	3.629	3.602
871	6.765	6.113	5.523	3.625	3.58
871.2	6.707	6.064	5.479	3.6	3.582
871.4	6.65	5.993	5.465	3.584	3.559
871.6	6.58	5.97	5.395	3.565	3.529
871.8	6.496	5.891	5.386	3.532	3.49
872	6.423	5.812	5.333	3.529	3.444
872.2	6.349	5.745	5.287	3.524	3.439
872.4	6.281	5.689	5.239	3.495	3.424
872.6	6.219	5.652	5.186	3.483	3.406
872.8	6.165	5.601	5.145	3.46	3.399
873	6.098	5.545	5.076	3.439	3.374
873.2	6.062	5.49	5.053	3.424	3.357
873.4	5.983	5.439	5.028	3.402	3.317
873.6	5.939	5.381	4.985	3.383	3.289
873.8	5.888	5.338	4.933	3.345	3.264
874	5.806	5.298	4.895	3.321	3.241
874.2	5.754	5.244	4.838	3.303	3.234
874.4	5.678	5.202	4.791	3.281	3.226
874.6	5.622	5.167	4.741	3.261	3.185
874.8	5.559	5.145	4.695	3.244	3.18
875	5.519	5.102	4.642	3.234	3.174
875.2	5.478	5.036	4.614	3.219	3.165
875.4	5.445	5.017	4.596	3.199	3.138
875.6	5.391	4.996	4.544	3.191	3.116
875.8	5.367	4.943	4.511	3.179	3.093
876	5.319	4.904	4.46	3.164	3.053
876.2	5.262	4.879	4.397	3.165	3.048
876.4	5.222	4.853	4.364	3.149	3.046
876.6	5.158	4.816	4.321	3.145	3.036
876.8	5.106	4.78	4.309	3.132	3.022
877	5.073	4.734	4.283	3.121	3.006
877.2	5.039	4.677	4.257	3.101	2.995
877.4	4.987	4.632	4.227	3.1	3.014
877.6	4.943	4.564	4.187	3.094	2.999
877.8	4.923	4.511	4.158	3.089	2.983
878	4.87	4.479	4.118	3.066	2.988
878.2	4.831	4.444	4.061	3.061	2.961
878.4	4.776	4.415	4.047	3.051	2.942
878.6	4.718	4.369	4	3.044	2.924
878.8	4.666	4.346	3.982	3.055	2.895
879	4.605	4.314	3.95	3.033	2.892
879.2	4.543	4.304	3.89	3.017	2.88
879.4	4.494	4.282	3.861	3.013	2.863
879.6	4.45	4.266	3.829	2.985	2.847
879.8	4.42	4.257	3.805	2.973	2.868
880	4.383	4.217	3.796	2.958	2.868
880.2	4.363	4.195	3.77	2.93	2.866
880.4	4.351	4.182	3.758	2.938	2.838
880.6	4.315	4.156	3.744	2.93	2.807
880.8	4.272	4.149	3.735	2.933	2.775
881	4.234	4.128	3.699	2.916	2.776
881.2	4.184	4.097	3.672	2.94	2.743
881.4	4.145	4.072	3.639	2.941	2.731
881.6	4.113	4.075	3.592	2.915	2.702
881.8	4.09	4.053	3.567	2.91	2.696
882	4.082	4.025	3.543	2.905	2.657
882.2	4.051	3.973	3.523	2.876	2.663
882.4	4.015	3.929	3.489	2.879	2.657
882.6	3.969	3.897	3.455	2.857	2.646
882.8	3.944	3.88	3.432	2.844	2.628
883	3.903	3.854	3.415	2.859	2.64
883.2	3.887	3.828	3.387	2.857	2.626
883.4	3.85	3.776	3.365	2.837	2.62
883.6	3.81	3.768	3.352	2.836	2.596
883.8	3.788	3.73	3.335	2.82	2.574
884	3.761	3.705	3.333	2.813	2.554
884.2	3.717	3.699	3.302	2.779	2.525
884.4	3.709	3.665	3.288	2.777	2.513
884.6	3.725	3.653	3.271	2.733	2.486
884.8	3.68	3.642	3.26	2.76	2.476
885	3.637	3.616	3.243	2.764	2.447
885.2	3.628	3.604	3.214	2.78	2.448
885.4	3.603	3.572	3.233	2.761	2.445
885.6	3.606	3.544	3.23	2.77	2.449
885.8	3.571	3.53	3.224	2.78	2.444
886	3.54	3.516	3.194	2.779	2.421
886.2	3.495	3.5	3.183	2.744	2.409
886.4	3.47	3.486	3.176	2.746	2.402
886.6	3.439	3.455	3.155	2.753	2.408
886.8	3.386	3.449	3.142	2.75	2.393
887	3.351	3.435	3.151	2.746	2.392
887.2	3.332	3.423	3.128	2.748	2.387
887.4	3.299	3.415	3.112	2.734	2.388
887.6	3.267	3.399	3.113	2.7	2.365
887.8	3.261	3.38	3.123	2.699	2.344
888	3.246	3.356	3.106	2.701	2.319
888.2	3.225	3.335	3.089	2.707	2.312
888.4	3.202	3.323	3.071	2.69	2.295
888.6	3.18	3.307	3.057	2.699	2.29
888.8	3.169	3.294	3.036	2.688	2.302
889	3.139	3.281	3.025	2.655	2.289
889.2	3.104	3.257	3.005	2.629	2.3
889.4	3.088	3.226	2.972	2.615	2.273
889.6	3.066	3.212	2.967	2.62	2.266
889.8	3.031	3.189	2.97	2.617	2.269
890	3.026	3.18	2.966	2.607	2.271
890.2	2.989	3.161	2.941	2.603	2.25
890.4	2.971	3.143	2.944	2.595	2.244
890.6	2.955	3.106	2.935	2.577	2.243
890.8	2.927	3.081	2.915	2.589	2.227
891	2.911	3.055	2.921	2.585	2.224
891.2	2.902	3.035	2.923	2.581	2.208
891.4	2.907	3.031	2.902	2.572	2.209
891.6	2.897	3.027	2.897	2.581	2.196
891.8	2.882	3.015	2.88	2.571	2.21
892	2.872	2.99	2.846	2.567	2.203
892.2	2.869	2.99	2.84	2.599	2.203
892.4	2.862	3.007	2.817	2.597	2.199
892.6	2.854	2.996	2.811	2.567	2.189
892.8	2.861	2.994	2.787	2.562	2.194
893	2.858	3.015	2.784	2.56	2.174
893.2	2.857	3.033	2.784	2.573	2.181
893.4	2.843	3.027	2.76	2.58	2.194
893.6	2.844	3.018	2.731	2.562	2.183
893.8	2.834	3.009	2.731	2.563	2.181
894	2.811	2.979	2.703	2.562	2.175
894.2	2.81	2.974	2.687	2.558	2.176
894.4	2.81	2.963	2.658	2.562	2.181
894.6	2.79	2.934	2.652	2.527	2.183
894.8	2.765	2.929	2.625	2.531	2.161
895	2.737	2.938	2.624	2.533	2.15
895.2	2.712	2.954	2.609	2.54	2.15
895.4	2.688	2.933	2.604	2.522	2.142
895.6	2.666	2.928	2.617	2.546	2.143
895.8	2.669	2.902	2.616	2.527	2.15
896	2.671	2.904	2.607	2.537	2.147
896.2	2.653	2.897	2.599	2.547	2.132
896.4	2.642	2.92	2.591	2.537	2.129
896.6	2.638	2.904	2.592	2.516	2.136
896.8	2.61	2.879	2.589	2.494	2.161
897	2.588	2.849	2.572	2.498	2.166
897.2	2.567	2.83	2.585	2.498	2.162
897.4	2.563	2.806	2.59	2.511	2.152
897.6	2.551	2.796	2.614	2.508	2.154
897.8	2.535	2.799	2.603	2.505	2.16
898	2.513	2.788	2.575	2.507	2.158
898.2	2.506	2.763	2.57	2.536	2.166
898.4	2.517	2.746	2.558	2.526	2.174
898.6	2.521	2.763	2.527	2.52	2.185
898.8	2.493	2.727	2.526	2.516	2.205
899	2.49	2.723	2.517	2.523	2.187
899.2	2.483	2.711	2.508	2.508	2.188
899.4	2.465	2.693	2.488	2.498	2.194
899.6	2.47	2.7	2.472	2.506	2.192
899.8	2.466	2.693	2.475	2.502	2.212
900	2.455	2.674	2.486	2.487	2.197

## Sheet: Fig 3b
				0.50w	1	1.22667	0.106562	1.11	0.0377124	1.10344	0.0403
				0.55w	2	12.1	0.13	11.275	0.3125	1.0648	0.0530378
				0.60w	3	25.65	1.615	23.95	1.4275	1.06802	0.0252998
				0.65w	4	41.3	2.88466	40.9767	1.95492	1.00733	0.0182463
				0.70w	5	48.905	9.975	44.595	3.4775	1.08823	0.05396

## Sheet: Fig 3c
				15s	20.7833	1.30696	19.26	1.52875	1.08058	0.0205893
				30s	41.3	2.88466	40.9767	2.41101	1.00733	0.0182463
				60s	44.2933	1.2933	43.7667	4.17	1.01812	0.0640447

## Sheet: Fig 3d
						1s	1	49.66	5.12972	48.7067	4.51845	1.0185	0.0115561
						5s	2	54.38	3.80648	52.14	1.74264	1.04183	0.0402855
						15s	3	48.4367	2.25213	47.39	2.54701	1.02261	0.0158066
						30s	4	41.3	2.88466	40.9767	2.41101	1.00733	0.0182463
						60s	5	28.0967	2.558	28.0633	2.76227	1.00348	0.0507373

## Sheet: Fig 3g
					B1		B2		B3
				时间	平均值	误差	平均值	误差	平均值	误差
				10	1.07058	0.033333	8.65011	0.318284	11.9675	1.1006
				20	1.03193	0.0384242	6.86039	0.0173179	10.7819	0.486264
				30	1.08111	0.0302787	6.64462	0.182255	11.9576	0.462991
				40	1.13484	0.0223733	6.32715	0.0236383	12.0034	0.453347
				50	1	0.0205945	6.66716	0.28118	11.7538	0.447088
				60	0.993626	0.0314707	5.9255	0.158061	11.1256	0.918435

## Sheet: Fig 3f
					10	61.6333	6.14184	77.98	5.59516	0.79336	0.08554
					20	28.7333	1.79691	40.8467	3.51763	0.76681	0.05276
					30	24.7	0.70711	31.9267	3.02744	0.78043	0.07356
					40	20.6333	1.10855	26.3833	2.33892	0.7861	0.05697
					50	17.7	0.71181	23.0367	2.10492	0.77703	0.09535
					60	14.7	1.07083	21.5	3.18748	0.74795	0.08798

## Sheet: Fig 3i
				10	1	0.075	6.50875	0.29051	12.0544	0.15225	16.4724	0.28281	18.3896	1.61164
				20	1.03876	0.06597	6.58002	0.11363	10.7041	0.32206	16.4486	1.16609	17.3087	1.09985
				30	1.16046	0.10318	6.61352	0.2255	11.2126	1.0741	16.8158	1.36765	18.4491	1.82044
				40	1.22537	0.17247	6.63312	0.2173	12.4626	1.36268	17.1873	2.25498	18.295	2.20719
				50	1.22491	0.27486	6.85656	0.20355	11.7396	0.68694	18.5771	1.50578	19.6255	3.40349
				60	1.30212	0.32984	6.52106	0.62619	12.0705	1.04795	18.0123	2.05628	20.1887	3.17933

## Sheet: Fig 3j
						1	20.23	0.38445	26.73	1.4371	1.00036	0.03577
						1.5	0.94333	0.06259	1.601	0.09248
						2	16.9833	0.84144	22.6967	2.07411	1.00131	0.0748
						2.5	1.04333	0.12919	1.42433	0.31839
						3	12.0867	0.37026	16.1433	2.28183	1.00559	0.0939
						3.5	0.99	0.14514	1.38667	0.18117
						4	10.72	0.31969	13.6267	0.17913	1.03767	0.01943
						4.5	1.00367	0.03681	1.208	0.1742
						5	8.33	1.292	11.1	0.76712	0.98465	0.0846
						5.5	0.56333	0.0665	0.55333	0.13474
						6	6.78667	0.41708	8.75667	0.54347	1.02257	0.01502
						6.5	0.48	0.10424	0.60667	0.15585

[truncated: 71 more sheets: Fig 3l, Fig 3m, Fig 3n, Fig 4c, Fig 4e, Fig 4j, Fig 4k, Fig 5c, Fig 5f, Fig 5h, Fig 5j, Fig 5i, Supplementary Fig. 3a, Supplementary Fig. 3c, Supplementary Fig. 4b, Supplementary Fig. 4c, Supplementary Fig. 4e, Supplementary Fig. 4f, Supplementary Fig. 4h, Supplementary Fig. 5b …]
